# Supplementary material for: Using the Honey Bee (Apis mellifera L.) Cell Line AmE‐711 to Evaluate Insecticide Toxicity
Source: Environ Toxicol Chem. 2022 Dec 9;42(1):88–99. doi: 10.1002/etc.5500 (PMC10107357; doi:10.1002/etc.5500)
Supplement: Supplementary file 1 — Supporting Tables. [file ETC-42-88-s004.xlsx]

## Sheet: S1_AI Conversion to PPM
Supplementary Table 1. Estimated active ingredient (AI) based on dilution of insecticide formulation used in this study.
i. AI % w/w										Formulation % v/v
Formulation	AI	AI Label % w/w				100	10	5	1	0.5	0.1	0.05	0.01	0.001
Cyonara 9.7	λ-cyhalothrin	9.7			AI % w/w:	9.7	0.97	0.485	0.097	0.0485	0.0097	0.00485	0.00097	9.7e-05
Dominion 2L	imidacloprid	21.4				21.4	2.14	1.07	0.214	0.107	0.0214	0.0107	0.00214	0.000214
Ortho Systemic Insect Killer	acephate	8				8	0.8	0.4	0.08	0.04	0.008	0.004	0.0008	8e-05
Sevin Concentrate Bug Killer	carbaryl	22.5				22.5	2.25	1.125	0.225	0.1125	0.0225	0.01125	0.00225	0.000225
ii. AI % w/v
Formulation	AI	AI Label % w/w	AI Specific Gravitya	AI % w/vb		100	10	5	1	0.5	0.1	0.05	0.01	0.001
Cyonara 9.7	λ-cyhalothrin	9.7	1.33	12.901	AI % w/v:	12.9	1.29	0.645	0.129	0.0645	0.0129	0.00645	0.00129	0.000129
Dominion 2L	imidacloprid	21.4	1.54	32.956		32.96	3.296	1.648	0.3296	0.1648	0.03296	0.01648	0.003296	0.0003296
Ortho Systemic Insect Killer	acephate	8	1.35	10.8		10.8	1.08	0.54	0.108	0.054	0.0108	0.0054	0.00108	0.000108
Sevin Concentrate Bug Killer	carbaryl	22.5	1.2	27		27	2.7	1.35	0.27	0.135	0.027	0.0135	0.0027	0.00027
a. Density of AI/Density of Water (1 g/cm3)
b. % w/v = % w/w * specific gravity; g/100mL
iii. AI ppm
Formulation	AI	AI Label % w/w	AI Specific Gravity	AI % w/v		100	10	5	1	0.5	0.1	0.05	0.01	0.001
Cyonara 9.7	λ-cyhalothrin	9.7	1.33	12.901	AI ppmc:	129010	12901	6450.5	1290.1	645.05	129.01	64.505	12.901	1.2901
Dominion 2L	imidacloprid	21.4	1.54	32.956		329560	32956	16478	3295.6	1647.8	329.56	164.78	32.956	3.2956
Ortho Systemic Insect Killer	acephate	8	1.35	10.8		108000	10800	5400	1080	540	108	54	10.8	1.08
Sevin Concentrate Bug Killer	carbaryl	22.5	1.2	27		270000	27000	13500	2700	1350	270	135	27	2.7
c. ppm = % w/v * 10 (dilution factor for mg/L)

## Sheet: S2_Parameter Estimates&LC50
Supplementary Table 2. Parameter estimates and predicted LC50 values for each insecticide model.
Four-parameter nonlinear logistic model equation:
i. Parameter estimates
Formulation	Active Ingredient (AI)	Parameter†	Estimate	Standard Error	Lower 95% CI	Upper 95% CI	Summary of Fit (R2)
Cyonara 9.7	λ-cyhalothrin	a	-4.37641	0.386487	-5.13391	-3.61891	0.949289
		b	-0.583009	0.0343907	-0.650413	-0.515604
		c	20.9994	1.42119	18.2139	23.7849
		d	102.646	1.52524	99.6566	105.635
Dominion 2L	imidacloprid	a	-9.42761	0.723076	-10.8448	-8.01041	0.983674
		b	-1.04816	0.0073651	-1.0626	-1.03373
		c	2.14845	0.700338	0.77581	3.52108
		d	101.979	1.11313	99.7969	104.16
Ortho Systemic Insect Killer	acephate	a	-6.69211	0.570409	-7.81009	-5.57413	0.971566
		b	-1.29616	0.010778	-1.31729	-1.27504
		c	0.745807	0.738109	-0.70086	2.19247
		d	93.563	1.308	90.9994	96.1266
Sevin Concentrate Bug Killer	carbaryl	a	-11.8138	0.611361	-13.0121	-10.6156	0.985932
		b	-0.108277	0.0071997	-0.122388	-0.094166
		c	6.66295	0.851691	4.99367	8.33223
		d	100.297	0.64366	99.0354	101.558
†. a = Growth Rate (Slope), b = Inflection Point, c = Lower Asymptote, and d = Upper Asymptote
ii. Predicted LC50
Formulation	AI	Log10a	Standard Error	Lower 95% CI	Upper 95% CI	Antilog (10^)b	Lower 95% CI	Upper 95% CI	Undiluted AI ppmc	AI LC50 ppm	Lower 95% CI	Upper 95% CI
Cyonara 9.7	λ-cyhalothrin	-0.446761	0.0268437	-0.499374	-0.394148	0.35747	0.316684	0.403508	129010	461.171	408.554	520.565
Dominion	imidacloprid	-1.03939	0.0060854	-1.05132	-1.02746	0.0913293	0.0888546	0.0938728	329560	300.985	292.829	309.367
Ortho Systemic Insect Killer	acephate	-1.31451	0.0099028	-1.33392	-1.2951	0.0484719	0.0463532	0.0506874	108000	52.3496	50.0615	54.7424
Sevin Concentrate Bug Killer	carbaryl	-0.09567	0.0062059	-0.107833	-0.083507	0.802287	0.78013	0.825074	270000	2166.18	2106.35	2227.7
a. Predicted estimate of formulation LC50 using JMP Pro inverse prediction tool
b. Formulation % v/v
c. Amount of AI in undiluted formulation (ppm)
