# Supplementary material for: Using the Honey Bee (Apis mellifera L.) Cell Line AmE‐711 to Evaluate Insecticide Toxicity
Source: Environ Toxicol Chem. 2022 Dec 9;42(1):88–99. doi: 10.1002/etc.5500 (PMC10107357; doi:10.1002/etc.5500)
Supplement: Supplementary file 2 — Supporting Acute. [file ETC-42-88-s002.xlsx]

## Sheet: Acute
Sample	Pesticide	Experiment	Replicate	Concentration	Log Conc.	RFU	Viability (%)	Notes
133	Cyonara	1	1	0	-3	3132443	99.11
134	Cyonara	1	2	0	-3	3065852	97
135	Cyonara	1	3	0	-3	3283685	103.89
127	Cyonara	1	1	0.01	-2	3295711	104.27
128	Cyonara	1	2	0.01	-2	3354900	106.15
129	Cyonara	1	3	0.01	-2	3336366	105.56
130	Cyonara	1	4	0.01	-2	3339887	105.67
131	Cyonara	1	5	0.01	-2	3349828	105.99
132	Cyonara	1	6	0.01	-2	3349341	105.97
121	Cyonara	1	1	0.05	-1.3	3245705	102.69
122	Cyonara	1	2	0.05	-1.3	3205017	101.4
123	Cyonara	1	3	0.05	-1.3	3249586	102.81
124	Cyonara	1	4	0.05	-1.3	3169300	100.27
125	Cyonara	1	5	0.05	-1.3	3176435	100.5
126	Cyonara	1	6	0.05	-1.3	3020453	95.56
115	Cyonara	1	1	0.1	-1	2873964	90.93
116	Cyonara	1	2	0.1	-1	2650257	83.85
117	Cyonara	1	3	0.1	-1	2382587	75.38
118	Cyonara	1	4	0.1	-1	2241323	70.91
119	Cyonara	1	5	0.1	-1	2165984	68.53
120	Cyonara	1	6	0.1	-1	2095011	66.28
109	Cyonara	1	1	0.5	-0.3	1082166	34.24
110	Cyonara	1	2	0.5	-0.3	909339	28.77
111	Cyonara	1	3	0.5	-0.3	963950	30.5
112	Cyonara	1	4	0.5	-0.3	1437144	45.47
113	Cyonara	1	5	0.5	-0.3	1584406	50.13
114	Cyonara	1	6	0.5	-0.3	1391339	44.02
103	Cyonara	1	1	1	0	486792	15.4
104	Cyonara	1	2	1	0	468219	14.81
105	Cyonara	1	3	1	0	541247	17.12
106	Cyonara	1	4	1	0	536788	16.98
107	Cyonara	1	5	1	0	1008856	31.92
108	Cyonara	1	6	1	0	1063416	33.65
97	Cyonara	1	1	5	0.7	511079	16.17
98	Cyonara	1	2	5	0.7	679160	21.49
99	Cyonara	1	3	5	0.7	203885	6.45
100	Cyonara	1	4	5	0.7	220297	6.97
101	Cyonara	1	5	5	0.7	270062	8.54
102	Cyonara	1	6	5	0.7	136084	4.31
91	Cyonara	1	1	10	1	248956	7.88
92	Cyonara	1	2	10	1	402933	12.75
93	Cyonara	1	3	10	1	334579	10.59
94	Cyonara	1	4	10	1	553634	17.52
95	Cyonara	1	5	10	1	497133	15.73
96	Cyonara	1	6	10	1	221034	6.99
43	Cyonara	2	1	0	-3	2924522	95.67
44	Cyonara	2	2	0	-3	3107546	101.65
45	Cyonara	2	3	0	-3	3138866	102.68
37	Cyonara	2	1	0.01	-2	3075426	100.6
38	Cyonara	2	2	0.01	-2	3152917	103.14
39	Cyonara	2	3	0.01	-2	3203732	104.8
40	Cyonara	2	4	0.01	-2	3138948	102.68
41	Cyonara	2	5	0.01	-2	3111642	101.79
42	Cyonara	2	6	0.01	-2	3183390	104.14
31	Cyonara	2	1	0.05	-1.3	3077231	100.66
32	Cyonara	2	2	0.05	-1.3	3104429	101.55
33	Cyonara	2	3	0.05	-1.3	3089893	101.08
34	Cyonara	2	4	0.05	-1.3	3007173	98.37
35	Cyonara	2	5	0.05	-1.3	3128186	102.33
36	Cyonara	2	6	0.05	-1.3	3102558	101.49
25	Cyonara	2	1	0.1	-1	3012309	98.54
26	Cyonara	2	2	0.1	-1	2991399	97.85
27	Cyonara	2	3	0.1	-1	2971001	97.19
28	Cyonara	2	4	0.1	-1	2888707	94.5
29	Cyonara	2	5	0.1	-1	2832568	92.66
30	Cyonara	2	6	0.1	-1	2744532	89.78
19	Cyonara	2	1	0.5	-0.3	1038035	33.96
20	Cyonara	2	2	0.5	-0.3	990981	32.42
21	Cyonara	2	3	0.5	-0.3	1183026	38.7
22	Cyonara	2	4	0.5	-0.3	893532	29.23
23	Cyonara	2	5	0.5	-0.3	1205466	39.43
24	Cyonara	2	6	0.5	-0.3	850328	27.82
13	Cyonara	2	1	1	0	953079	31.18
14	Cyonara	2	2	1	0	407445	13.33
15	Cyonara	2	3	1	0	403667	13.2
16	Cyonara	2	4	1	0	410823	13.44
17	Cyonara	2	5	1	0	1012955	33.14
18	Cyonara	2	6	1	0	366422	11.99
7	Cyonara	2	1	5	0.7	851061	27.84
8	Cyonara	2	2	5	0.7	707179	23.13
9	Cyonara	2	3	5	0.7	559593	18.31
10	Cyonara	2	4	5	0.7	518916	16.97
11	Cyonara	2	5	5	0.7	968424	31.68
12	Cyonara	2	6	5	0.7	922162	30.17
1	Cyonara	2	1	10	1	963296	31.51
2	Cyonara	2	2	10	1	836329	27.36
3	Cyonara	2	3	10	1	946175	30.95
4	Cyonara	2	4	10	1	795730	26.03
5	Cyonara	2	5	10	1	1094622	35.81
6	Cyonara	2	6	10	1	866772	28.35
88	Cyonara	3	1	0	-3	2925301	99.46
89	Cyonara	3	2	0	-3	2860405	97.26
90	Cyonara	3	3	0	-3	3037656	103.28
82	Cyonara	3	1	0.01	-2	3003624	102.13
83	Cyonara	3	2	0.01	-2	2986604	101.55
84	Cyonara	3	3	0.01	-2	2965890	100.84
85	Cyonara	3	4	0.01	-2	2969047	100.95
86	Cyonara	3	5	0.01	-2	2973484	101.1
87	Cyonara	3	6	0.01	-2	3010624	102.36
76	Cyonara	3	1	0.05	-1.3	3057197	103.95
77	Cyonara	3	2	0.05	-1.3	2936817	99.85
78	Cyonara	3	3	0.05	-1.3	3060565	104.06
79	Cyonara	3	4	0.05	-1.3	2947255	100.21
80	Cyonara	3	5	0.05	-1.3	2963977	100.78
81	Cyonara	3	6	0.05	-1.3	2987999	101.59
70	Cyonara	3	1	0.1	-1	3070710	104.41
71	Cyonara	3	2	0.1	-1	2828150	96.16
72	Cyonara	3	3	0.1	-1	2841257	96.6
73	Cyonara	3	4	0.1	-1	2887675	98.18
74	Cyonara	3	5	0.1	-1	2825578	96.07
75	Cyonara	3	6	0.1	-1	2799179	95.17
64	Cyonara	3	1	0.5	-0.3	1723580	58.6
65	Cyonara	3	2	0.5	-0.3	1522903	51.78
66	Cyonara	3	3	0.5	-0.3	1330026	45.22
67	Cyonara	3	4	0.5	-0.3	1757013	59.74
68	Cyonara	3	5	0.5	-0.3	1252401	42.58
69	Cyonara	3	6	0.5	-0.3	1544264	52.51
58	Cyonara	3	1	1	0	670798	22.81
59	Cyonara	3	2	1	0	637780	21.68
60	Cyonara	3	3	1	0	644837	21.92
61	Cyonara	3	4	1	0	1115995	37.94
62	Cyonara	3	5	1	0	1197012	40.7
63	Cyonara	3	6	1	0	932423	31.7
52	Cyonara	3	1	5	0.7	891438	30.31
53	Cyonara	3	2	5	0.7	893102	30.37
54	Cyonara	3	3	5	0.7	781344	26.57
55	Cyonara	3	4	5	0.7	850579	28.92
56	Cyonara	3	5	5	0.7	809442	27.52
57	Cyonara	3	6	5	0.7	NA		Pipette Error
46	Cyonara	3	1	10	1	763252	25.95
47	Cyonara	3	2	10	1	950782	32.33
48	Cyonara	3	3	10	1	878273	29.86
49	Cyonara	3	4	10	1	779687	26.51
50	Cyonara	3	5	10	1	874146	29.72
51	Cyonara	3	6	10	1	NA		Pipette Error
178	Dominion	1	1	0	-3	2907492	95.96
179	Dominion	1	2	0	-3	3070481	101.34
180	Dominion	1	3	0	-3	3111368	102.69
172	Dominion	1	1	0.01	-2	2997452	98.93
173	Dominion	1	2	0.01	-2	3112881	102.74
174	Dominion	1	3	0.01	-2	3077713	101.58
175	Dominion	1	4	0.01	-2	3088861	101.95
176	Dominion	1	5	0.01	-2	3147484	103.88
177	Dominion	1	6	0.01	-2	3118095	102.91
166	Dominion	1	1	0.05	-1.3	3014910	99.51
167	Dominion	1	2	0.05	-1.3	2972072	98.1
168	Dominion	1	3	0.05	-1.3	3140299	103.65
169	Dominion	1	4	0.05	-1.3	2986596	98.57
170	Dominion	1	5	0.05	-1.3	2890119	95.39
171	Dominion	1	6	0.05	-1.3	3007635	99.27
160	Dominion	1	1	0.1	-1	1392086	45.95
161	Dominion	1	2	0.1	-1	1344418	44.37
162	Dominion	1	3	0.1	-1	1381968	45.61
163	Dominion	1	4	0.1	-1	1400927	46.24
164	Dominion	1	5	0.1	-1	1364980	45.05
165	Dominion	1	6	0.1	-1	1309743	43.23
154	Dominion	1	1	0.5	-0.3	56289	1.86
155	Dominion	1	2	0.5	-0.3	22255	0.73
156	Dominion	1	3	0.5	-0.3	17286	0.57
157	Dominion	1	4	0.5	-0.3	25318	0.84
158	Dominion	1	5	0.5	-0.3	20805	0.69
159	Dominion	1	6	0.5	-0.3	15357	0.51
148	Dominion	1	1	1	0	8286	0.27
149	Dominion	1	2	1	0	3748	0.12
150	Dominion	1	3	1	0	4022	0.13
151	Dominion	1	4	1	0	14637	0.48
152	Dominion	1	5	1	0	9589	0.32
153	Dominion	1	6	1	0	11404	0.38
142	Dominion	1	1	5	0.7	85508	2.82
143	Dominion	1	2	5	0.7	65928	2.18
144	Dominion	1	3	5	0.7	79544	2.63
145	Dominion	1	4	5	0.7	62026	2.05
146	Dominion	1	5	5	0.7	75303	2.49
147	Dominion	1	6	5	0.7	70567	2.33
136	Dominion	1	1	10	1	217379	7.17
137	Dominion	1	2	10	1	151421	5
138	Dominion	1	3	10	1	177153	5.85
139	Dominion	1	4	10	1	137547	4.54
140	Dominion	1	5	10	1	160722	5.3
141	Dominion	1	6	10	1	156910	5.18
223	Dominion	2	1	0	-3	2987037	97.09
224	Dominion	2	2	0	-3	3078991	100.08
225	Dominion	2	3	0	-3	3163808	102.83
217	Dominion	2	1	0.01	-2	3100501	100.78
218	Dominion	2	2	0.01	-2	3108602	101.04
219	Dominion	2	3	0.01	-2	3110546	101.1
220	Dominion	2	4	0.01	-2	3213070	104.44
221	Dominion	2	5	0.01	-2	3192698	103.77
222	Dominion	2	6	0.01	-2	3246629	105.53
211	Dominion	2	1	0.05	-1.3	3086901	100.33
212	Dominion	2	2	0.05	-1.3	3035099	98.65
213	Dominion	2	3	0.05	-1.3	3106598	100.97
214	Dominion	2	4	0.05	-1.3	3043696	98.93
215	Dominion	2	5	0.05	-1.3	3090380	100.45
216	Dominion	2	6	0.05	-1.3	3123477	101.52
205	Dominion	2	1	0.1	-1	1584810	51.51
206	Dominion	2	2	0.1	-1	1541013	50.09
207	Dominion	2	3	0.1	-1	1503961	48.88
208	Dominion	2	4	0.1	-1	1565661	50.89
209	Dominion	2	5	0.1	-1	1618255	52.6
210	Dominion	2	6	0.1	-1	1560864	50.73
199	Dominion	2	1	0.5	-0.3	NA		Contamination
200	Dominion	2	2	0.5	-0.3	NA		Contamination
201	Dominion	2	3	0.5	-0.3	NA		Contamination
202	Dominion	2	4	0.5	-0.3	NA		Contamination
203	Dominion	2	5	0.5	-0.3	30932	1.01
204	Dominion	2	6	0.5	-0.3	35963	1.17
193	Dominion	2	1	1	0	26282	0.85
194	Dominion	2	2	1	0	16902	0.55
195	Dominion	2	3	1	0	56221	1.83
196	Dominion	2	4	1	0	15663	0.51
197	Dominion	2	5	1	0	13647	0.44
198	Dominion	2	6	1	0	7219	0.23
187	Dominion	2	1	5	0.7	18556	0.6
188	Dominion	2	2	5	0.7	14913	0.48
189	Dominion	2	3	5	0.7	28507	0.93
190	Dominion	2	4	5	0.7	15126	0.49
191	Dominion	2	5	5	0.7	27167	0.88
192	Dominion	2	6	5	0.7	15385	0.5
181	Dominion	2	1	10	1	110733	3.6
182	Dominion	2	2	10	1	113460	3.69
183	Dominion	2	3	10	1	100404	3.26
184	Dominion	2	4	10	1	159672	5.19
185	Dominion	2	5	10	1	208345	6.77
186	Dominion	2	6	10	1	213767	6.95
268	Dominion	3	1	0	-3	3051983	98.76
269	Dominion	3	2	0	-3	3167602	102.5
270	Dominion	3	3	0	-3	3051660	98.75
262	Dominion	3	1	0.01	-2	3124856	101.11
263	Dominion	3	2	0.01	-2	3166304	102.46
264	Dominion	3	3	0.01	-2	3226915	104.42
265	Dominion	3	4	0.01	-2	3241400	104.89
266	Dominion	3	5	0.01	-2	3258461	105.44
267	Dominion	3	6	0.01	-2	3299436	106.76
256	Dominion	3	1	0.05	-1.3	2589675	83.8
257	Dominion	3	2	0.05	-1.3	2746639	88.88
258	Dominion	3	3	0.05	-1.3	2497308	80.81
259	Dominion	3	4	0.05	-1.3	2535300	82.04
260	Dominion	3	5	0.05	-1.3	2466467	79.81
261	Dominion	3	6	0.05	-1.3	2201057	71.22
250	Dominion	3	1	0.1	-1	818984	26.5
251	Dominion	3	2	0.1	-1	804361	26.03
252	Dominion	3	3	0.1	-1	752257	24.34
253	Dominion	3	4	0.1	-1	707689	22.9
254	Dominion	3	5	0.1	-1	NA		Pipette Error
255	Dominion	3	6	0.1	-1	650591	21.05
244	Dominion	3	1	0.5	-0.3	29481	0.95
245	Dominion	3	2	0.5	-0.3	19472	0.63
246	Dominion	3	3	0.5	-0.3	24447	0.79
247	Dominion	3	4	0.5	-0.3	23498	0.76
248	Dominion	3	5	0.5	-0.3	18900	0.61
249	Dominion	3	6	0.5	-0.3	1885	0.06
238	Dominion	3	1	1	0	14121	0.46
239	Dominion	3	2	1	0	663	0.02
240	Dominion	3	3	1	0	14317	0.46
241	Dominion	3	4	1	0	13519	0.44
242	Dominion	3	5	1	0	-1503	-0.05
243	Dominion	3	6	1	0	-1213	-0.04
232	Dominion	3	1	5	0.7	79662	2.58
233	Dominion	3	2	5	0.7	88329	2.86
234	Dominion	3	3	5	0.7	109029	3.53
235	Dominion	3	4	5	0.7	68556	2.22
236	Dominion	3	5	5	0.7	67363	2.18
237	Dominion	3	6	5	0.7	57529	1.86
226	Dominion	3	1	10	1	157720	5.1
227	Dominion	3	2	10	1	156091	5.05
228	Dominion	3	3	10	1	179650	5.81
229	Dominion	3	4	10	1	170701	5.52
230	Dominion	3	5	10	1	178514	5.78
231	Dominion	3	6	10	1	163723	5.3
313	Ortho	1	1	0	-3	3014101	98.89
314	Ortho	1	2	0	-3	3065321	100.57
315	Ortho	1	3	0	-3	3064169	100.53
307	Ortho	1	1	0.01	-2	2336265	76.65
308	Ortho	1	2	0.01	-2	2231879	73.23
309	Ortho	1	3	0.01	-2	2193366	71.96
310	Ortho	1	4	0.01	-2	2139614	70.2
311	Ortho	1	5	0.01	-2	2508622	82.31
312	Ortho	1	6	0.01	-2	2407714	79
301	Ortho	1	1	0.05	-1.3	1262181	41.41
302	Ortho	1	2	0.05	-1.3	1218340	39.97
303	Ortho	1	3	0.05	-1.3	1160412	38.07
304	Ortho	1	4	0.05	-1.3	1186369	38.92
305	Ortho	1	5	0.05	-1.3	1214493	39.85
306	Ortho	1	6	0.05	-1.3	1058219	34.72
295	Ortho	1	1	0.1	-1	345189	11.33
296	Ortho	1	2	0.1	-1	365778	12
297	Ortho	1	3	0.1	-1	522260	17.14
298	Ortho	1	4	0.1	-1	493511	16.19
299	Ortho	1	5	0.1	-1	544074	17.85
300	Ortho	1	6	0.1	-1	350103	11.49
289	Ortho	1	1	0.5	-0.3	56211	1.84
290	Ortho	1	2	0.5	-0.3	36970	1.21
291	Ortho	1	3	0.5	-0.3	33655	1.1
292	Ortho	1	4	0.5	-0.3	45386	1.49
293	Ortho	1	5	0.5	-0.3	11754	0.39
294	Ortho	1	6	0.5	-0.3	16361	0.54
283	Ortho	1	1	1	0	18445	0.61
284	Ortho	1	2	1	0	18300	0.6
285	Ortho	1	3	1	0	7068	0.23
286	Ortho	1	4	1	0	3474	0.11
287	Ortho	1	5	1	0	-25803	-0.85
288	Ortho	1	6	1	0	-9684	-0.32
277	Ortho	1	1	5	0.7	17095	0.56
278	Ortho	1	2	5	0.7	13282	0.44
279	Ortho	1	3	5	0.7	9725	0.32
280	Ortho	1	4	5	0.7	3286	0.11
281	Ortho	1	5	5	0.7	-5918	-0.19
282	Ortho	1	6	5	0.7	-5526	-0.18
271	Ortho	1	1	10	1	50690	1.66
272	Ortho	1	2	10	1	57291	1.88
273	Ortho	1	3	10	1	43121	1.41
274	Ortho	1	4	10	1	39468	1.29
275	Ortho	1	5	10	1	37200	1.22
276	Ortho	1	6	10	1	29009	0.95
358	Ortho	2	1	0	-3	2959631	100
359	Ortho	2	2	0	-3	NA		Contamination
360	Ortho	2	3	0	-3	NA		Contamination
352	Ortho	2	1	0.01	-2	2864550	96.79
353	Ortho	2	2	0.01	-2	2892061	97.72
354	Ortho	2	3	0.01	-2	2933016	99.1
355	Ortho	2	4	0.01	-2	2839103	95.93
356	Ortho	2	5	0.01	-2	2921891	98.72
357	Ortho	2	6	0.01	-2	2895556	97.84
346	Ortho	2	1	0.05	-1.3	1062022	35.88
347	Ortho	2	2	0.05	-1.3	1210684	40.91
348	Ortho	2	3	0.05	-1.3	1409292	47.62
349	Ortho	2	4	0.05	-1.3	1293245	43.7
350	Ortho	2	5	0.05	-1.3	1273251	43.02
351	Ortho	2	6	0.05	-1.3	1291818	43.65
340	Ortho	2	1	0.1	-1	217242	7.34
341	Ortho	2	2	0.1	-1	176192	5.95
342	Ortho	2	3	0.1	-1	198132	6.69
343	Ortho	2	4	0.1	-1	309825	10.47
344	Ortho	2	5	0.1	-1	101626	3.43
345	Ortho	2	6	0.1	-1	141850	4.79
334	Ortho	2	1	0.5	-0.3	29401	0.99
335	Ortho	2	2	0.5	-0.3	17173	0.58
336	Ortho	2	3	0.5	-0.3	24728	0.84
337	Ortho	2	4	0.5	-0.3	25390	0.86
338	Ortho	2	5	0.5	-0.3	21214	0.72
339	Ortho	2	6	0.5	-0.3	36343	1.23
328	Ortho	2	1	1	0	33307	1.13
329	Ortho	2	2	1	0	37983	1.28
330	Ortho	2	3	1	0	4506	0.15
331	Ortho	2	4	1	0	9760	0.33
332	Ortho	2	5	1	0	19602	0.66
333	Ortho	2	6	1	0	9674	0.33
322	Ortho	2	1	5	0.7	39339	1.33
323	Ortho	2	2	5	0.7	21983	0.74
324	Ortho	2	3	5	0.7	11531	0.39
325	Ortho	2	4	5	0.7	21676	0.73
326	Ortho	2	5	5	0.7	36341	1.23
327	Ortho	2	6	5	0.7	27260	0.92
316	Ortho	2	1	10	1	56881	1.92
317	Ortho	2	2	10	1	66854	2.26
318	Ortho	2	3	10	1	48084	1.62
319	Ortho	2	4	10	1	50159	1.69
320	Ortho	2	5	10	1	54379	1.84
321	Ortho	2	6	10	1	44224	1.49
403	Ortho	3	1	0	-3	3011440	97.41
404	Ortho	3	2	0	-3	3082305	99.71
405	Ortho	3	3	0	-3	3180488	102.88
397	Ortho	3	1	0.01	-2	3057176	98.89
398	Ortho	3	2	0.01	-2	3028320	97.96
399	Ortho	3	3	0.01	-2	3031234	98.05
400	Ortho	3	4	0.01	-2	2964702	95.9
401	Ortho	3	5	0.01	-2	2988438	96.67
402	Ortho	3	6	0.01	-2	2940641	95.12
391	Ortho	3	1	0.05	-1.3	1939906	62.75
392	Ortho	3	2	0.05	-1.3	2028566	65.62
393	Ortho	3	3	0.05	-1.3	1974345	63.87
394	Ortho	3	4	0.05	-1.3	1910490	61.8
395	Ortho	3	5	0.05	-1.3	1911709	61.84
396	Ortho	3	6	0.05	-1.3	1900426	61.47
385	Ortho	3	1	0.1	-1	414744	13.42
386	Ortho	3	2	0.1	-1	414247	13.4
387	Ortho	3	3	0.1	-1	589368	19.06
388	Ortho	3	4	0.1	-1	398073	12.88
389	Ortho	3	5	0.1	-1	349374	11.3
390	Ortho	3	6	0.1	-1	366789	11.86
379	Ortho	3	1	0.5	-0.3	23296	0.75
380	Ortho	3	2	0.5	-0.3	33164	1.07
381	Ortho	3	3	0.5	-0.3	38192	1.24
382	Ortho	3	4	0.5	-0.3	30107	0.97
383	Ortho	3	5	0.5	-0.3	29360	0.95
384	Ortho	3	6	0.5	-0.3	46001	1.49
373	Ortho	3	1	1	0	19582	0.63
374	Ortho	3	2	1	0	4009	0.13
375	Ortho	3	3	1	0	8761	0.28
376	Ortho	3	4	1	0	12554	0.41
377	Ortho	3	5	1	0	4705	0.15
378	Ortho	3	6	1	0	6797	0.22
367	Ortho	3	1	5	0.7	17825	0.58
368	Ortho	3	2	5	0.7	13787	0.45
369	Ortho	3	3	5	0.7	9425	0.3
370	Ortho	3	4	5	0.7	10306	0.33
371	Ortho	3	5	5	0.7	12780	0.41
372	Ortho	3	6	5	0.7	14953	0.48
361	Ortho	3	1	10	1	59308	1.92
362	Ortho	3	2	10	1	57612	1.86
363	Ortho	3	3	10	1	36952	1.2
364	Ortho	3	4	10	1	33590	1.09
365	Ortho	3	5	10	1	45345	1.47
366	Ortho	3	6	10	1	55348	1.79
448	Sevin	1	1	0	-3	3014491	98.14
449	Sevin	1	2	0	-3	3073021	100.05
450	Sevin	1	3	0	-3	3126977	101.81
442	Sevin	1	1	0.01	-2	3059409	99.61
443	Sevin	1	2	0.01	-2	3118150	101.52
444	Sevin	1	3	0.01	-2	3106959	101.15
445	Sevin	1	4	0.01	-2	3147132	102.46
446	Sevin	1	5	0.01	-2	3065304	99.8
447	Sevin	1	6	0.01	-2	3111652	101.31
436	Sevin	1	1	0.05	-1.3	3045120	99.14
437	Sevin	1	2	0.05	-1.3	3036352	98.86
438	Sevin	1	3	0.05	-1.3	3118119	101.52
439	Sevin	1	4	0.05	-1.3	3073611	100.07
440	Sevin	1	5	0.05	-1.3	2974135	96.83
441	Sevin	1	6	0.05	-1.3	3011320	98.04
430	Sevin	1	1	0.1	-1	2945951	95.91
431	Sevin	1	2	0.1	-1	3016412	98.21
432	Sevin	1	3	0.1	-1	2948993	96.01
433	Sevin	1	4	0.1	-1	3063596	99.74
434	Sevin	1	5	0.1	-1	3037279	98.89
435	Sevin	1	6	0.1	-1	3061126	99.66
424	Sevin	1	1	0.5	-0.3	2789009	90.8
425	Sevin	1	2	0.5	-0.3	2918196	95.01
426	Sevin	1	3	0.5	-0.3	2858597	93.07
427	Sevin	1	4	0.5	-0.3	2823415	91.92
428	Sevin	1	5	0.5	-0.3	2793670	90.95
429	Sevin	1	6	0.5	-0.3	2785818	90.7
418	Sevin	1	1	1	0	566350	18.44
419	Sevin	1	2	1	0	940542	30.62
420	Sevin	1	3	1	0	597893	19.47
421	Sevin	1	4	1	0	627425	20.43
422	Sevin	1	5	1	0	663023	21.59
423	Sevin	1	6	1	0	776857	25.29
412	Sevin	1	1	5	0.7	230883	7.52
413	Sevin	1	2	5	0.7	161655	5.26
414	Sevin	1	3	5	0.7	173547	5.65
415	Sevin	1	4	5	0.7	159259	5.19
416	Sevin	1	5	5	0.7	154191	5.02
417	Sevin	1	6	5	0.7	159101	5.18
406	Sevin	1	1	10	1	288657	9.4
407	Sevin	1	2	10	1	264118	8.6
408	Sevin	1	3	10	1	255511	8.32
409	Sevin	1	4	10	1	259486	8.45
410	Sevin	1	5	10	1	251256	8.18
411	Sevin	1	6	10	1	256464	8.35
493	Sevin	2	1	0	-3	3002256	98.65
494	Sevin	2	2	0	-3	3024646	99.39
495	Sevin	2	3	0	-3	3103066	101.96
487	Sevin	2	1	0.01	-2	3012718	98.99
488	Sevin	2	2	0.01	-2	3112223	102.26
489	Sevin	2	3	0.01	-2	3073457	100.99
490	Sevin	2	4	0.01	-2	3053505	100.33
491	Sevin	2	5	0.01	-2	3023660	99.35
492	Sevin	2	6	0.01	-2	3028290	99.51
481	Sevin	2	1	0.05	-1.3	2983900	98.05
482	Sevin	2	2	0.05	-1.3	2960220	97.27
483	Sevin	2	3	0.05	-1.3	2982425	98
484	Sevin	2	4	0.05	-1.3	3049657	100.21
485	Sevin	2	5	0.05	-1.3	3013109	99.01
486	Sevin	2	6	0.05	-1.3	2953538	97.05
475	Sevin	2	1	0.1	-1	2987626	98.17
476	Sevin	2	2	0.1	-1	2916988	95.85
477	Sevin	2	3	0.1	-1	2947855	96.86
478	Sevin	2	4	0.1	-1	2989260	98.22
479	Sevin	2	5	0.1	-1	2965246	97.43
480	Sevin	2	6	0.1	-1	2980569	97.94
469	Sevin	2	1	0.5	-0.3	2478808	81.45
470	Sevin	2	2	0.5	-0.3	2751758	90.42
471	Sevin	2	3	0.5	-0.3	2590403	85.12
472	Sevin	2	4	0.5	-0.3	2531286	83.18
473	Sevin	2	5	0.5	-0.3	2435569	80.03
474	Sevin	2	6	0.5	-0.3	2555995	83.99
463	Sevin	2	1	1	0	382914	12.58
464	Sevin	2	2	1	0	640334	21.04
465	Sevin	2	3	1	0	600767	19.74
466	Sevin	2	4	1	0	529649	17.4
467	Sevin	2	5	1	0	633222	20.81
468	Sevin	2	6	1	0	735989	24.18
457	Sevin	2	1	5	0.7	155951	5.12
458	Sevin	2	2	5	0.7	141850	4.66
459	Sevin	2	3	5	0.7	163028	5.36
460	Sevin	2	4	5	0.7	136288	4.48
461	Sevin	2	5	5	0.7	137089	4.5
462	Sevin	2	6	5	0.7	129085	4.24
451	Sevin	2	1	10	1	248553	8.17
452	Sevin	2	2	10	1	247453	8.13
453	Sevin	2	3	10	1	256320	8.42
454	Sevin	2	4	10	1	247928	8.15
455	Sevin	2	5	10	1	244084	8.02
456	Sevin	2	6	10	1	240633	7.91
538	Sevin	3	1	0	-3	2727578	97.2
539	Sevin	3	2	0	-3	2876676	102.51
540	Sevin	3	3	0	-3	2814510	100.29
532	Sevin	3	1	0.01	-2	2943096	104.88
533	Sevin	3	2	0.01	-2	2912950	103.8
534	Sevin	3	3	0.01	-2	2965437	105.67
535	Sevin	3	4	0.01	-2	2977623	106.11
536	Sevin	3	5	0.01	-2	2991512	106.6
537	Sevin	3	6	0.01	-2	2993479	106.67
526	Sevin	3	1	0.05	-1.3	2881371	102.68
527	Sevin	3	2	0.05	-1.3	3001056	106.94
528	Sevin	3	3	0.05	-1.3	2912923	103.8
529	Sevin	3	4	0.05	-1.3	2970319	105.85
530	Sevin	3	5	0.05	-1.3	2897077	103.24
531	Sevin	3	6	0.05	-1.3	2884445	102.79
520	Sevin	3	1	0.1	-1	2842203	101.28
521	Sevin	3	2	0.1	-1	2810011	100.13
522	Sevin	3	3	0.1	-1	2738161	97.57
523	Sevin	3	4	0.1	-1	2760751	98.38
524	Sevin	3	5	0.1	-1	2788388	99.36
525	Sevin	3	6	0.1	-1	2769770	98.7
514	Sevin	3	1	0.5	-0.3	2835074	101.03
515	Sevin	3	2	0.5	-0.3	2762485	98.44
516	Sevin	3	3	0.5	-0.3	2691715	95.92
517	Sevin	3	4	0.5	-0.3	2745410	97.83
518	Sevin	3	5	0.5	-0.3	2752525	98.09
519	Sevin	3	6	0.5	-0.3	2773778	98.84
508	Sevin	3	1	1	0	878206	31.29
509	Sevin	3	2	1	0	802967	28.61
510	Sevin	3	3	1	0	1033069	36.81
511	Sevin	3	4	1	0	1176649	41.93
512	Sevin	3	5	1	0	1636366	58.31
513	Sevin	3	6	1	0	1075319	38.32
502	Sevin	3	1	5	0.7	147985	5.27
503	Sevin	3	2	5	0.7	130814	4.66
504	Sevin	3	3	5	0.7	114994	4.1
505	Sevin	3	4	5	0.7	136453	4.86
506	Sevin	3	5	5	0.7	128447	4.58
507	Sevin	3	6	5	0.7	141646	5.05
496	Sevin	3	1	10	1	235734	8.4
497	Sevin	3	2	10	1	247041	8.8
498	Sevin	3	3	10	1	224127	7.99
499	Sevin	3	4	10	1	227178	8.1
500	Sevin	3	5	10	1	221543	7.89
501	Sevin	3	6	10	1	224355	7.99
