# Supplementary material for: Using the Honey Bee (Apis mellifera L.) Cell Line AmE‐711 to Evaluate Insecticide Toxicity
Source: Environ Toxicol Chem. 2022 Dec 9;42(1):88–99. doi: 10.1002/etc.5500 (PMC10107357; doi:10.1002/etc.5500)
Supplement: Supplementary file 3 — Supporting Chronic. [file ETC-42-88-s003.xlsx]

## Sheet: Cyonara
Sample	Pesticide	Experiment	Replicate	Concentration	Time	RFU	Viability (%)	Notes	Cyonara 9.7 Viability
1	Cyonara	1	1	0.01	0	2940452	97.1267
2	Cyonara	1	2	0.01	0	2953727	97.5652		Mean	98.3455
3	Cyonara	1	3	0.01	0	2905502	95.9723		Standard Error	0.254319
4	Cyonara	1	4	0.01	0	2961160	97.8107		Median	98.8505
5	Cyonara	1	5	0.01	0	2852290	94.2146		Mode	#N/A
6	Cyonara	1	6	0.01	0	2957892	97.7028		Standard Deviation	4.50655
7	Cyonara	1	1	0.001	0	3007741	99.3494		Sample Variance	20.309
8	Cyonara	1	2	0.001	0	2928125	96.7195		Kurtosis	2.32572
9	Cyonara	1	3	0.001	0	2975575	98.2869		Skewness	-1.03022
10	Cyonara	1	4	0.001	0	3021111	99.791		Range	28.1325
11	Cyonara	1	5	0.001	0	3046229	100.621		Minimum	79.4791
12	Cyonara	1	6	0.001	0	3081826	101.796		Maximum	107.612
13	Cyonara	1	1	0	0	2965574	97.9565		Sum	30880.5
14	Cyonara	1	2	0	0	2997650	99.016		Count	314
15	Cyonara	1	3	0	0	3025925	99.95
16	Cyonara	1	4	0	0	3102348	102.474
17	Cyonara	1	5	0	0	3021078	99.7899
18	Cyonara	1	6	0	0	3052059	100.813
19	Cyonara	1	1	0.01	24	2852982	98.141
20	Cyonara	1	2	0.01	24	2333525	80.272
21	Cyonara	1	3	0.01	24	2461249	84.6656
22	Cyonara	1	4	0.01	24	2725167	93.7443
23	Cyonara	1	5	0.01	24	2433190	83.7004
24	Cyonara	1	6	0.01	24	2792818	96.0714
25	Cyonara	1	1	0.001	24	2757302	94.8497
26	Cyonara	1	2	0.001	24	2562064	88.1336
27	Cyonara	1	3	0.001	24	2720888	93.5971
28	Cyonara	1	4	0.001	24	2762691	95.0351
29	Cyonara	1	5	0.001	24	2842332	97.7747
30	Cyonara	1	6	0.001	24	2678586	92.1419
31	Cyonara	1	1	0	24	2850195	98.0452
32	Cyonara	1	2	0	24	2857200	98.2861
33	Cyonara	1	3	0	24	2957576	101.739
34	Cyonara	1	4	0	24	2987618	102.772
35	Cyonara	1	5	0	24	2931192	100.831
36	Cyonara	1	6	0	24	2858355	98.3259
37	Cyonara	1	1	0.01	48	2740342	94.0456
38	Cyonara	1	2	0.01	48	2593569	89.0085
39	Cyonara	1	3	0.01	48	2587824	88.8113
40	Cyonara	1	4	0.01	48	2563441	87.9745
41	Cyonara	1	5	0.01	48	2628101	90.1936
42	Cyonara	1	6	0.01	48	2700734	92.6863
43	Cyonara	1	1	0.001	48	2757877	94.6474
44	Cyonara	1	2	0.001	48	2626196	90.1282
45	Cyonara	1	3	0.001	48	2803299	96.2062
46	Cyonara	1	4	0.001	48	2777519	95.3215
47	Cyonara	1	5	0.001	48	2789073	95.718
48	Cyonara	1	6	0.001	48	2927867	100.481
49	Cyonara	1	1	0	48	2837233	97.3708
50	Cyonara	1	2	0	48	2889324	99.1585
51	Cyonara	1	3	0	48	2974641	102.086
52	Cyonara	1	4	0	48	3010252	103.309
53	Cyonara	1	5	0	48	2966006	101.79
54	Cyonara	1	6	0	48	2805611	96.2855
55	Cyonara	1	1	0.01	72	2956350	101.428
56	Cyonara	1	2	0.01	72	2644297	90.7224
57	Cyonara	1	3	0.01	72	2580815	88.5444
58	Cyonara	1	4	0.01	72	2442772	83.8083
59	Cyonara	1	5	0.01	72	2668215	91.543
60	Cyonara	1	6	0.01	72	2751570	94.4028
61	Cyonara	1	1	0.001	72	2974164	102.04
62	Cyonara	1	2	0.001	72	2586524	88.7402
63	Cyonara	1	3	0.001	72	2743811	94.1366
64	Cyonara	1	4	0.001	72	2854376	97.9299
65	Cyonara	1	5	0.001	72	2930433	100.539
66	Cyonara	1	6	0.001	72	2956739	101.442
67	Cyonara	1	1	0	72	2906412	99.7152
68	Cyonara	1	2	0	72	2832611	97.1832
69	Cyonara	1	3	0	72	2943941	101.003
70	Cyonara	1	4	0	72	2918453	100.128
71	Cyonara	1	5	0	72	3030219	103.963
72	Cyonara	1	6	0	72	2856645	98.0077
73	Cyonara	1	1	0.01	96	3081122	104.237
74	Cyonara	1	2	0.01	96	2772827	93.8076
75	Cyonara	1	3	0.01	96	2817857	95.331
76	Cyonara	1	4	0.01	96	2746063	92.9021
77	Cyonara	1	5	0.01	96	2845721	96.2736
78	Cyonara	1	6	0.01	96	2667551	90.246
79	Cyonara	1	1	0.001	96	2795609	94.5783
80	Cyonara	1	2	0.001	96	2689746	90.9968
81	Cyonara	1	3	0.001	96	2853931	96.5514
82	Cyonara	1	4	0.001	96	2919029	98.7537
83	Cyonara	1	5	0.001	96	2946444	99.6812
84	Cyonara	1	6	0.001	96	2961821	100.201
85	Cyonara	1	1	0	96	2891854	97.8344
86	Cyonara	1	2	0	96	2962555	100.226
87	Cyonara	1	3	0	96	2978487	100.765
88	Cyonara	1	4	0	96	3004430	101.643
89	Cyonara	1	5	0	96	3032410	102.59
90	Cyonara	1	6	0	96	2865469	96.9417
91	Cyonara	1	1	0.01	120	1691762	NA	Pipette Error
92	Cyonara	1	2	0.01	120	2292466	81.4439
93	Cyonara	1	3	0.01	120	2646656	94.0271
94	Cyonara	1	4	0.01	120	2592259	92.0946
95	Cyonara	1	5	0.01	120	2526543	89.7599
96	Cyonara	1	6	0.01	120	2627053	93.3307
97	Cyonara	1	1	0.001	120	2536891	90.1275
98	Cyonara	1	2	0.001	120	2639333	93.767
99	Cyonara	1	3	0.001	120	2741954	97.4127
100	Cyonara	1	4	0.001	120	2940794	104.477
101	Cyonara	1	5	0.001	120	2903860	103.165
102	Cyonara	1	6	0.001	120	2821354	100.234
103	Cyonara	1	1	0	120	2799044	99.441
104	Cyonara	1	2	0	120	2862109	101.681
105	Cyonara	1	3	0	120	2812486	99.9185
106	Cyonara	1	4	0	120	2858908	101.568
107	Cyonara	1	5	0	120	2843792	101.031
108	Cyonara	1	6	0	120	2712338	96.3606
109	Cyonara	2	1	0.01	0	3002670	100.051
110	Cyonara	2	2	0.01	0	2865707	95.4871
111	Cyonara	2	3	0.01	0	2823796	94.0906
112	Cyonara	2	4	0.01	0	2844747	94.7887
113	Cyonara	2	5	0.01	0	2872318	95.7074
114	Cyonara	2	6	0.01	0	2930086	97.6323
115	Cyonara	2	1	0.001	0	2867228	95.5378
116	Cyonara	2	2	0.001	0	2832141	94.3687
117	Cyonara	2	3	0.001	0	2919082	97.2656
118	Cyonara	2	4	0.001	0	2776426	92.5122
119	Cyonara	2	5	0.001	0	2921344	97.341
120	Cyonara	2	6	0.001	0	2960388	98.642
121	Cyonara	2	1	0	0	2898852	96.5916
122	Cyonara	2	2	0	0	2990445	99.6435
123	Cyonara	2	3	0	0	3060663	101.983
124	Cyonara	2	4	0	0	3058794	101.921
125	Cyonara	2	5	0	0	2949845	98.2907
126	Cyonara	2	6	0	0	3048267	101.57
127	Cyonara	2	1	0.01	24	2921268	101.625
128	Cyonara	2	2	0.01	24	2736959	95.2135
129	Cyonara	2	3	0.01	24	2749354	95.6447
130	Cyonara	2	4	0.01	24	2740476	95.3359
131	Cyonara	2	5	0.01	24	2762413	96.099
132	Cyonara	2	6	0.01	24	2880459	100.206
133	Cyonara	2	1	0.001	24	2933635	102.056
134	Cyonara	2	2	0.001	24	2764590	96.1748
135	Cyonara	2	3	0.001	24	2797708	97.3269
136	Cyonara	2	4	0.001	24	2880949	100.223
137	Cyonara	2	5	0.001	24	2887422	100.448
138	Cyonara	2	6	0.001	24	2908451	101.179
139	Cyonara	2	1	0	24	2860065	99.4962
140	Cyonara	2	2	0	24	2827445	98.3614
141	Cyonara	2	3	0	24	2947424	102.535
142	Cyonara	2	4	0	24	2912929	101.335
143	Cyonara	2	5	0	24	2858642	99.4467
144	Cyonara	2	6	0	24	2840783	98.8254
145	Cyonara	2	1	0.01	48	2884071	99.1588
146	Cyonara	2	2	0.01	48	2721957	93.585
147	Cyonara	2	3	0.01	48	2675657	91.9932
148	Cyonara	2	4	0.01	48	2717523	93.4326
149	Cyonara	2	5	0.01	48	2766765	95.1256
150	Cyonara	2	6	0.01	48	2773850	95.3692
151	Cyonara	2	1	0.001	48	422576	NA	Pipette Error
152	Cyonara	2	2	0.001	48	385232	NA	Pipette Error
153	Cyonara	2	3	0.001	48	441685	NA	Pipette Error
154	Cyonara	2	4	0.001	48	449258	NA	Pipette Error
155	Cyonara	2	5	0.001	48	429404	NA	Pipette Error
156	Cyonara	2	6	0.001	48	424343	NA	Pipette Error
157	Cyonara	2	1	0	48	2898821	99.6659
158	Cyonara	2	2	0	48	2910134	100.055
159	Cyonara	2	3	0	48	2916661	100.279
160	Cyonara	2	1	0.01	72	2904245	104.331
161	Cyonara	2	2	0.01	72	2688374	96.576
162	Cyonara	2	3	0.01	72	2601662	93.461
163	Cyonara	2	4	0.01	72	2679878	96.2708
164	Cyonara	2	5	0.01	72	2641187	94.8809
165	Cyonara	2	6	0.01	72	2620048	94.1215
166	Cyonara	2	1	0.001	72	2869875	103.096
167	Cyonara	2	2	0.001	72	2652118	95.2735
168	Cyonara	2	3	0.001	72	2682354	96.3597
169	Cyonara	2	4	0.001	72	2806005	100.802
170	Cyonara	2	5	0.001	72	2921665	104.957
171	Cyonara	2	6	0.001	72	2833014	101.772
172	Cyonara	2	1	0	72	2790080	100.23
173	Cyonara	2	2	0	72	2817648	101.22
174	Cyonara	2	3	0	72	2784533	100.03
175	Cyonara	2	4	0	72	2872541	103.192
176	Cyonara	2	5	0	72	2867398	103.007
177	Cyonara	2	6	0	72	2569926	92.3209
178	Cyonara	2	1	0.01	96	2775787	104.876
179	Cyonara	2	2	0.01	96	2511948	94.9073
180	Cyonara	2	3	0.01	96	2479972	93.6992
181	Cyonara	2	4	0.01	96	2590055	97.8584
182	Cyonara	2	5	0.01	96	2631699	99.4318
183	Cyonara	2	6	0.01	96	2619626	98.9757
184	Cyonara	2	1	0.001	96	2646706	99.9988
185	Cyonara	2	2	0.001	96	2501134	94.4988
186	Cyonara	2	3	0.001	96	2568123	97.0298
187	Cyonara	2	4	0.001	96	2783646	105.173
188	Cyonara	2	5	0.001	96	2620713	99.0167
189	Cyonara	2	6	0.001	96	2680139	101.262
190	Cyonara	2	1	0	96	2676895	101.139
191	Cyonara	2	2	0	96	2761525	104.337
192	Cyonara	2	3	0	96	2605213	98.4311
193	Cyonara	2	4	0	96	2696703	101.888
194	Cyonara	2	5	0	96	2701103	102.054
195	Cyonara	2	6	0	96	2438986	92.1507
196	Cyonara	2	1	0.01	120	2911114	104.37
197	Cyonara	2	2	0.01	120	2733474	98.0011
198	Cyonara	2	3	0.01	120	2805446	100.581
199	Cyonara	2	4	0.01	120	2699040	96.7666
200	Cyonara	2	5	0.01	120	2697700	96.7185
201	Cyonara	2	6	0.01	120	2788535	99.9752
202	Cyonara	2	1	0.001	120	2798130	100.319
203	Cyonara	2	2	0.001	120	2757888	98.8764
204	Cyonara	2	3	0.001	120	2771761	99.3738
205	Cyonara	2	4	0.001	120	2767218	99.2109
206	Cyonara	2	5	0.001	120	2868761	102.851
207	Cyonara	2	6	0.001	120	2845181	102.006
208	Cyonara	2	1	0	120	2834014	101.606
209	Cyonara	2	2	0	120	2890751	103.64
210	Cyonara	2	3	0	120	2723045	97.6272
211	Cyonara	2	4	0	120	2805249	100.574
212	Cyonara	2	5	0	120	2808764	100.7
213	Cyonara	2	6	0	120	2618280	93.8712
214	Cyonara	3	1	0.01	0	3093604	106.773
215	Cyonara	3	2	0.01	0	2940542	101.49
216	Cyonara	3	3	0.01	0	2951044	101.853
217	Cyonara	3	4	0.01	0	3068540	105.908
218	Cyonara	3	5	0.01	0	3074511	106.114
219	Cyonara	3	6	0.01	0	3083162	106.413
220	Cyonara	3	1	0.001	0	3117893	107.612
221	Cyonara	3	2	0.001	0	3067182	105.861
222	Cyonara	3	3	0.001	0	3067493	105.872
223	Cyonara	3	4	0.001	0	3083236	106.415
224	Cyonara	3	5	0.001	0	3073334	106.074
225	Cyonara	3	6	0.001	0	3062417	105.697
226	Cyonara	3	1	0	0	3111779	107.401
227	Cyonara	3	2	0	0	2302794	79.4791
228	Cyonara	3	3	0	0	2837470	97.933
229	Cyonara	3	4	0	0	3095493	106.838
230	Cyonara	3	5	0	0	3017238	104.138
231	Cyonara	3	6	0	0	3019377	104.211
232	Cyonara	3	1	0.01	24	3151326	100.934
233	Cyonara	3	2	0.01	24	3158984	101.179
234	Cyonara	3	3	0.01	24	3198160	102.434
235	Cyonara	3	4	0.01	24	3172154	101.601
236	Cyonara	3	5	0.01	24	3190387	102.185
237	Cyonara	3	6	0.01	24	3107178	99.5196
238	Cyonara	3	1	0.001	24	3185463	102.027
239	Cyonara	3	2	0.001	24	3157745	101.139
240	Cyonara	3	3	0.001	24	3055574	97.8668
241	Cyonara	3	4	0.001	24	3141409	100.616
242	Cyonara	3	5	0.001	24	3068559	98.2827
243	Cyonara	3	6	0.001	24	3072964	98.4238
244	Cyonara	3	1	0	24	3191497	102.22
245	Cyonara	3	2	0	24	3082780	98.7382
246	Cyonara	3	3	0	24	3049312	97.6662
247	Cyonara	3	4	0	24	3120489	99.946
248	Cyonara	3	5	0	24	3158183	101.153
249	Cyonara	3	6	0	24	3130798	100.276
250	Cyonara	3	1	0.01	48	2707920	92.5348
251	Cyonara	3	2	0.01	48	2808686	95.9781
252	Cyonara	3	3	0.01	48	2878833	98.3752
253	Cyonara	3	4	0.01	48	2845777	97.2456
254	Cyonara	3	5	0.01	48	2825693	96.5593
255	Cyonara	3	6	0.01	48	2868068	98.0073
256	Cyonara	3	1	0.001	48	2978539	101.782
257	Cyonara	3	2	0.001	48	2899176	99.0704
258	Cyonara	3	3	0.001	48	2831634	96.7623
259	Cyonara	3	4	0.001	48	2881302	98.4596
260	Cyonara	3	5	0.001	48	2492069	85.1587
261	Cyonara	3	6	0.001	48	2848922	97.3531
262	Cyonara	3	1	0	48	3041589	103.937
263	Cyonara	3	2	0	48	2860505	97.7489
264	Cyonara	3	3	0	48	2847604	97.308
265	Cyonara	3	4	0	48	2894608	98.9143
266	Cyonara	3	5	0	48	2893479	98.8757
267	Cyonara	3	6	0	48	3020501	103.216
268	Cyonara	3	1	0.01	72	2932712	97.8444
269	Cyonara	3	2	0.01	72	3002744	100.181
270	Cyonara	3	3	0.01	72	2944549	98.2394
271	Cyonara	3	4	0.01	72	2987797	99.6823
272	Cyonara	3	5	0.01	72	2999842	100.084
273	Cyonara	3	6	0.01	72	3019457	100.739
274	Cyonara	3	1	0.001	72	3123379	104.206
275	Cyonara	3	2	0.001	72	2999714	100.08
276	Cyonara	3	3	0.001	72	2782639	92.8375
277	Cyonara	3	4	0.001	72	2916256	97.2954
278	Cyonara	3	5	0.001	72	2925383	97.5999
279	Cyonara	3	6	0.001	72	2911516	97.1373
280	Cyonara	3	1	0	72	3205406	106.942
281	Cyonara	3	2	0	72	3016490	100.64
282	Cyonara	3	3	0	72	2911996	97.1533
283	Cyonara	3	4	0	72	2941229	98.1286
284	Cyonara	3	5	0	72	2925769	97.6128
285	Cyonara	3	6	0	72	2983035	99.5234
286	Cyonara	3	1	0.01	96	2886490	99.0174
287	Cyonara	3	2	0.01	96	2919797	100.16
288	Cyonara	3	3	0.01	96	2907912	99.7522
289	Cyonara	3	4	0.01	96	2957405	101.45
290	Cyonara	3	5	0.01	96	2982627	102.315
291	Cyonara	3	6	0.01	96	2954842	101.362
292	Cyonara	3	1	0.001	96	3011247	103.297
293	Cyonara	3	2	0.001	96	2860739	98.134
294	Cyonara	3	3	0.001	96	2822065	96.8073
295	Cyonara	3	4	0.001	96	2851967	97.8331
296	Cyonara	3	5	0.001	96	2825698	96.932
297	Cyonara	3	6	0.001	96	2779230	95.3379
298	Cyonara	3	1	0	96	3077952	105.585
299	Cyonara	3	2	0	96	2900967	99.514
300	Cyonara	3	3	0	96	2838793	97.3812
301	Cyonara	3	4	0	96	2869160	98.4229
302	Cyonara	3	5	0	96	2851240	97.8082
303	Cyonara	3	6	0	96	2952700	101.289
304	Cyonara	3	1	0.01	120	2866618	98.0117
305	Cyonara	3	2	0.01	120	2642364	90.3443
306	Cyonara	3	3	0.01	120	2837050	97.0008
307	Cyonara	3	4	0.01	120	2857556	97.7019
308	Cyonara	3	5	0.01	120	2820939	96.4499
309	Cyonara	3	6	0.01	120	2840294	97.1117
310	Cyonara	3	1	0.001	120	3025982	103.46
311	Cyonara	3	2	0.001	120	2970770	101.573
312	Cyonara	3	3	0.001	120	2958794	101.163
313	Cyonara	3	4	0.001	120	3001564	102.626
314	Cyonara	3	5	0.001	120	2888574	98.7624
315	Cyonara	3	6	0.001	120	2926931	100.074
316	Cyonara	3	1	0	120	2999389	102.551
317	Cyonara	3	2	0	120	2957233	101.11
318	Cyonara	3	3	0	120	2927653	100.099
319	Cyonara	3	4	0	120	2872712	98.2201
320	Cyonara	3	5	0	120	2893413	98.9279
321	Cyonara	3	6	0	120	2898225	99.0924

## Sheet: Dominion
Sample	Pesticide	Experiment	Replicate	Concentration	Time	RFU	Viability (%)	Notes	Dominion 2L Viability
1	Dominion	1	1	0.01	0	3147320	103.17
2	Dominion	1	2	0.01	0	2955304	96.87		Mean	100.18
3	Dominion	1	3	0.01	0	2774065	90.93		Standard Error	0.134588
4	Dominion	1	4	0.01	0	2940896	96.4		Median	100.19
5	Dominion	1	5	0.01	0	3086350	101.17		Mode	99.59
6	Dominion	1	6	0.01	0	3194672	104.72		Standard Deviation	2.35048
7	Dominion	1	1	0.001	0	2908788	95.35		Sample Variance	5.52478
8	Dominion	1	2	0.001	0	3063645	100.43		Kurtosis	1.21711
9	Dominion	1	3	0.001	0	3038233	99.59		Skewness	-0.105955
10	Dominion	1	4	0.001	0	3051191	100.02		Range	17.37
11	Dominion	1	5	0.001	0	2941672	96.43		Minimum	90.93
12	Dominion	1	6	0.001	0	3098716	101.58		Maximum	108.3
13	Dominion	1	1	0	0	3102504	101.7		Sum	30555
14	Dominion	1	2	0	0	2879920	94.4		Count	305
15	Dominion	1	3	0	0	3062963	100.4
16	Dominion	1	4	0	0	3079271	100.94
17	Dominion	1	5	0	0	3087776	101.22
18	Dominion	1	6	0	0	3091565	101.34
19	Dominion	1	1	0.01	24	3072554	103.76
20	Dominion	1	2	0.01	24	2968541	100.25
21	Dominion	1	3	0.01	24	2868202	96.86
22	Dominion	1	4	0.01	24	2918682	98.56
23	Dominion	1	5	0.01	24	2858263	96.52
24	Dominion	1	6	0.01	24	3068482	103.62
25	Dominion	1	1	0.001	24	3111499	105.08
26	Dominion	1	2	0.001	24	2928813	98.91
27	Dominion	1	3	0.001	24	2903893	98.07
28	Dominion	1	4	0.001	24	2933279	99.06
29	Dominion	1	5	0.001	24	2858712	96.54
30	Dominion	1	6	0.001	24	2958388	99.91
31	Dominion	1	1	0	24	3089921	104.35
32	Dominion	1	2	0	24	2977096	100.54
33	Dominion	1	3	0	24	2865614	96.77
34	Dominion	1	4	0	24	2934570	99.1
35	Dominion	1	5	0	24	2927941	98.88
36	Dominion	1	6	0	24	2971962	100.36
37	Dominion	1	1	0.01	48	2922232	101.75
38	Dominion	1	2	0.01	48	2903873	101.11
39	Dominion	1	3	0.01	48	2859926	99.58
40	Dominion	1	4	0.01	48	2879008	100.24
41	Dominion	1	5	0.01	48	2917549	101.58
42	Dominion	1	6	0.01	48	2931248	102.06
43	Dominion	1	1	0.001	48	3000960	104.49
44	Dominion	1	2	0.001	48	2907713	101.24
45	Dominion	1	3	0.001	48	2849290	99.21
46	Dominion	1	4	0.001	48	2879962	100.28
47	Dominion	1	5	0.001	48	2951052	102.75
48	Dominion	1	6	0.001	48	3041835	105.91
49	Dominion	1	1	0	48	2879975	100.28
50	Dominion	1	2	0	48	2877996	100.21
51	Dominion	1	3	0	48	2843809	99.02
52	Dominion	1	4	0	48	2807798	97.76
53	Dominion	1	5	0	48	2867105	99.83
54	Dominion	1	6	0	48	2955562	102.91
55	Dominion	1	1	0.01	72	2940660	99.53
56	Dominion	1	2	0.01	72	2963032	100.29
57	Dominion	1	3	0.01	72	3001633	101.6
58	Dominion	1	4	0.01	72	2922153	98.91
59	Dominion	1	5	0.01	72	2978845	100.82
60	Dominion	1	6	0.01	72	2894964	97.99
61	Dominion	1	1	0.001	72	3123740	105.73
62	Dominion	1	2	0.001	72	2935907	99.37
63	Dominion	1	3	0.001	72	2934960	99.34
64	Dominion	1	4	0.001	72	2872917	97.24
65	Dominion	1	5	0.001	72	2968893	100.49
66	Dominion	1	6	0.001	72	3112922	105.36
67	Dominion	1	1	0	72	728999	NA	Contamination
68	Dominion	1	2	0	72	3011811	101.94
69	Dominion	1	3	0	72	2922087	98.9
70	Dominion	1	4	0	72	2888685	97.77
71	Dominion	1	5	0	72	2965382	100.37
72	Dominion	1	6	0	72	2984447	101.01
73	Dominion	1	1	0.01	96	2934769	100.02
74	Dominion	1	2	0.01	96	2984687	101.72
75	Dominion	1	3	0.01	96	2912658	99.27
76	Dominion	1	4	0.01	96	2925792	99.72
77	Dominion	1	5	0.01	96	2922339	99.6
78	Dominion	1	6	0.01	96	2894357	98.65
79	Dominion	1	1	0.001	96	3036992	103.51
80	Dominion	1	2	0.001	96	2994649	102.06
81	Dominion	1	3	0.001	96	2958672	100.84
82	Dominion	1	4	0.001	96	2941737	100.26
83	Dominion	1	5	0.001	96	3010410	102.6
84	Dominion	1	6	0.001	96	2968799	101.18
85	Dominion	1	1	0	96	2944797	100.36
86	Dominion	1	2	0	96	2938388	100.15
87	Dominion	1	3	0	96	2895703	98.69
88	Dominion	1	4	0	96	2896344	98.71
89	Dominion	1	5	0	96	2937128	100.1
90	Dominion	1	6	0	96	2992312	101.98
91	Dominion	1	1	0.01	120	2743847	96.87
92	Dominion	1	2	0.01	120	2835580	100.11
93	Dominion	1	3	0.01	120	2774412	97.95
94	Dominion	1	4	0.01	120	2851196	100.66
95	Dominion	1	5	0.01	120	2775897	98
96	Dominion	1	6	0.01	120	2766364	97.66
97	Dominion	1	1	0.001	120	2938375	103.73
98	Dominion	1	2	0.001	120	2812765	99.3
99	Dominion	1	3	0.001	120	2775199	97.97
100	Dominion	1	4	0.001	120	2759273	97.41
101	Dominion	1	5	0.001	120	2826426	99.78
102	Dominion	1	6	0.001	120	2876636	101.55
103	Dominion	1	1	0	120	2942093	103.87
104	Dominion	1	2	0	120	2803073	98.96
105	Dominion	1	3	0	120	2740937	96.76
106	Dominion	1	4	0	120	2762019	97.51
107	Dominion	1	5	0	120	2891155	102.07
108	Dominion	1	6	0	120	2856330	100.84
109	Dominion	2	1	0.01	0	3163748	103.01
110	Dominion	2	2	0.01	0	3003715	97.8
111	Dominion	2	3	0.01	0	3011466	98.05
112	Dominion	2	4	0.01	0	2981368	97.07
113	Dominion	2	5	0.01	0	2970143	96.71
114	Dominion	2	6	0.01	0	3087632	100.53
115	Dominion	2	1	0.001	0	3002420	97.76
116	Dominion	2	2	0.001	0	3072820	100.05
117	Dominion	2	3	0.001	0	3010000	98.01
118	Dominion	2	4	0.001	0	3072446	100.04
119	Dominion	2	5	0.001	0	3005068	97.85
120	Dominion	2	6	0.001	0	3061382	99.68
121	Dominion	2	1	0	0	3169059	103.18
122	Dominion	2	2	0	0	3058535	99.59
123	Dominion	2	3	0	0	2986153	97.23
124	Dominion	2	1	0.01	24	3026574	100.53
125	Dominion	2	2	0.01	24	2973846	98.78
126	Dominion	2	3	0.01	24	2943313	97.77
127	Dominion	2	4	0.01	24	2919669	96.98
128	Dominion	2	5	0.01	24	2971478	98.7
129	Dominion	2	6	0.01	24	3047949	101.24
130	Dominion	2	1	0.001	24	3086870	102.54
131	Dominion	2	2	0.001	24	3013231	100.09
132	Dominion	2	3	0.001	24	3010541	100
133	Dominion	2	4	0.001	24	3024090	100.45
134	Dominion	2	5	0.001	24	3043536	101.1
135	Dominion	2	6	0.001	24	3035392	100.83
136	Dominion	2	1	0	24	3017923	100.25
137	Dominion	2	2	0	24	3007038	99.88
138	Dominion	2	3	0	24	3006613	99.87
139	Dominion	2	1	0.01	48	3077184	102.14
140	Dominion	2	2	0.01	48	3000927	99.61
141	Dominion	2	3	0.01	48	3004974	99.74
142	Dominion	2	4	0.01	48	2887043	95.83
143	Dominion	2	5	0.01	48	2969612	98.57
144	Dominion	2	6	0.01	48	3000980	99.61
145	Dominion	2	1	0.001	48	3083105	102.34
146	Dominion	2	2	0.001	48	3038983	100.87
147	Dominion	2	3	0.001	48	3007706	99.83
148	Dominion	2	4	0.001	48	2999647	99.57
149	Dominion	2	5	0.001	48	2998716	99.53
150	Dominion	2	6	0.001	48	3018459	100.19
151	Dominion	2	1	0	48	3036724	100.8
152	Dominion	2	2	0	48	2967574	98.5
153	Dominion	2	3	0	48	3033956	100.7
154	Dominion	2	1	0.01	72	3025377	99.8
155	Dominion	2	2	0.01	72	3033506	100.06
156	Dominion	2	3	0.01	72	3006996	99.19
157	Dominion	2	4	0.01	72	3007978	99.22
158	Dominion	2	5	0.01	72	3040899	100.31
159	Dominion	2	6	0.01	72	3049338	100.59
160	Dominion	2	1	0.001	72	3078403	101.55
161	Dominion	2	2	0.001	72	3071955	101.33
162	Dominion	2	3	0.001	72	3003631	99.08
163	Dominion	2	4	0.001	72	3019004	99.59
164	Dominion	2	5	0.001	72	3054016	100.74
165	Dominion	2	6	0.001	72	3082015	101.67
166	Dominion	2	1	0	72	3011425	99.34
167	Dominion	2	2	0	72	3017764	99.55
168	Dominion	2	3	0	72	3065427	101.12
169	Dominion	2	1	0.01	96	3139495	101.8
170	Dominion	2	2	0.01	96	2989170	96.92
171	Dominion	2	3	0.01	96	2880753	93.41
172	Dominion	2	4	0.01	96	2856004	92.61
173	Dominion	2	5	0.01	96	2884216	93.52
174	Dominion	2	6	0.01	96	2974807	96.46
175	Dominion	2	1	0.001	96	3179922	103.11
176	Dominion	2	2	0.001	96	3080789	99.89
177	Dominion	2	3	0.001	96	3038996	98.54
178	Dominion	2	4	0.001	96	3022756	98.01
179	Dominion	2	5	0.001	96	2969702	96.29
180	Dominion	2	6	0.001	96	3118615	101.12
181	Dominion	2	1	0	96	3074003	99.67
182	Dominion	2	2	0	96	3126576	101.38
183	Dominion	2	3	0	96	3051573	98.95
184	Dominion	2	1	0.01	120	2999081	99.94
185	Dominion	2	2	0.01	120	2991791	99.69
186	Dominion	2	3	0.01	120	2984894	99.46
187	Dominion	2	4	0.01	120	2855876	95.16
188	Dominion	2	5	0.01	120	2878698	95.93
189	Dominion	2	6	0.01	120	2986890	99.53
190	Dominion	2	1	0.001	120	3096793	103.19
191	Dominion	2	2	0.001	120	3076909	102.53
192	Dominion	2	3	0.001	120	2953091	98.4
193	Dominion	2	4	0.001	120	2955980	98.5
194	Dominion	2	5	0.001	120	2941583	98.02
195	Dominion	2	6	0.001	120	3117050	103.87
196	Dominion	2	1	0	120	3013567	100.42
197	Dominion	2	2	0	120	3033366	101.08
198	Dominion	2	3	0	120	2955996	98.5
199	Dominion	3	1	0.01	0	2906936	96.09
200	Dominion	3	2	0.01	0	3068864	101.44
201	Dominion	3	3	0.01	0	3072474	101.56
202	Dominion	3	4	0.01	0	3121272	103.17
203	Dominion	3	5	0.01	0	3062034	101.21
204	Dominion	3	6	0.01	0	3037276	100.39
205	Dominion	3	1	0.001	0	3084897	101.97
206	Dominion	3	2	0.001	0	3022785	99.91
207	Dominion	3	3	0.001	0	3061411	101.19
208	Dominion	3	4	0.001	0	3094138	102.27
209	Dominion	3	5	0.001	0	3054825	100.97
210	Dominion	3	6	0.001	0	3104530	102.62
211	Dominion	3	1	0	0	3061184	101.18
212	Dominion	3	2	0	0	2959324	97.82
213	Dominion	3	3	0	0	3029227	100.13
214	Dominion	3	4	0	0	3049355	100.79
215	Dominion	3	5	0	0	2991660	98.89
216	Dominion	3	6	0	0	3061471	101.19
217	Dominion	3	1	0.01	24	3014033	106.69
218	Dominion	3	2	0.01	24	2905643	102.85
219	Dominion	3	3	0.01	24	2829247	100.15
220	Dominion	3	4	0.01	24	2861705	101.3
221	Dominion	3	5	0.01	24	2927599	103.63
222	Dominion	3	6	0.01	24	2934844	103.89
223	Dominion	3	1	0.001	24	3059396	108.3
224	Dominion	3	2	0.001	24	2853638	101.01
225	Dominion	3	3	0.001	24	2794564	98.92
226	Dominion	3	4	0.001	24	2878044	101.88
227	Dominion	3	5	0.001	24	2894343	102.45
228	Dominion	3	6	0.001	24	2978927	105.45
229	Dominion	3	1	0	24	2916358	103.23
230	Dominion	3	2	0	24	2820847	99.85
231	Dominion	3	3	0	24	2791285	98.81
232	Dominion	3	4	0	24	2723824	96.42
233	Dominion	3	5	0	24	2799899	99.11
234	Dominion	3	6	0	24	2897839	102.58
235	Dominion	3	1	0.01	48	3069292	104.34
236	Dominion	3	2	0.01	48	2998214	101.93
237	Dominion	3	3	0.01	48	2993053	101.75
238	Dominion	3	4	0.01	48	2912639	99.02
239	Dominion	3	5	0.01	48	2953076	100.39
240	Dominion	3	6	0.01	48	2987960	101.58
241	Dominion	3	1	0.001	48	3112838	105.82
242	Dominion	3	2	0.001	48	3005236	102.16
243	Dominion	3	3	0.001	48	2936690	99.83
244	Dominion	3	4	0.001	48	2881443	97.96
245	Dominion	3	5	0.001	48	2911370	98.97
246	Dominion	3	6	0.001	48	3050031	103.69
247	Dominion	3	1	0	48	3022044	102.74
248	Dominion	3	2	0	48	2983256	101.42
249	Dominion	3	3	0	48	2975437	101.15
250	Dominion	3	4	0	48	2866611	97.45
251	Dominion	3	5	0	48	2920264	99.28
252	Dominion	3	6	0	48	2881893	97.97
253	Dominion	3	1	0.01	72	3131673	101.65
254	Dominion	3	2	0.01	72	3079670	99.96
255	Dominion	3	3	0.01	72	3001380	97.42
256	Dominion	3	4	0.01	72	3086694	100.19
257	Dominion	3	5	0.01	72	3067061	99.55
258	Dominion	3	6	0.01	72	3167687	102.82
259	Dominion	3	1	0.001	72	3170089	102.89
260	Dominion	3	2	0.001	72	3139459	101.9
261	Dominion	3	3	0.001	72	3077738	99.9
262	Dominion	3	4	0.001	72	3086851	100.19
263	Dominion	3	5	0.001	72	3092925	100.39
264	Dominion	3	6	0.001	72	3122269	101.34
265	Dominion	3	1	0	72	3120249	101.28
266	Dominion	3	2	0	72	3077319	99.88
267	Dominion	3	3	0	72	3137054	101.82
268	Dominion	3	4	0	72	3104346	100.76
269	Dominion	3	5	0	72	3024722	98.18
270	Dominion	3	6	0	72	3021815	98.08
271	Dominion	3	1	0.01	96	2977781	102.22
272	Dominion	3	2	0.01	96	2902468	99.64
273	Dominion	3	3	0.01	96	2828885	97.11
274	Dominion	3	4	0.01	96	2848728	97.79
275	Dominion	3	5	0.01	96	2923038	100.35
276	Dominion	3	6	0.01	96	2917583	100.16
277	Dominion	3	1	0.001	96	3028211	103.96
278	Dominion	3	2	0.001	96	3019255	103.65
279	Dominion	3	3	0.001	96	2990899	102.67
280	Dominion	3	4	0.001	96	2969789	101.95
281	Dominion	3	5	0.001	96	2911293	99.94
282	Dominion	3	6	0.001	96	2933616	100.71
283	Dominion	3	1	0	96	2953864	101.4
284	Dominion	3	2	0	96	2920598	100.26
285	Dominion	3	3	0	96	2868920	98.49
286	Dominion	3	4	0	96	2877620	98.79
287	Dominion	3	5	0	96	2925954	100.45
288	Dominion	3	6	0	96	2930958	100.62
289	Dominion	3	1	0.01	120	3162099	104.83
290	Dominion	3	2	0.01	120	3112534	103.18
291	Dominion	3	3	0.01	120	3012153	99.86
292	Dominion	3	4	0.01	120	2998973	99.42
293	Dominion	3	5	0.01	120	2915364	96.65
294	Dominion	3	6	0.01	120	3030657	100.47
295	Dominion	3	1	0.001	120	3138894	104.06
296	Dominion	3	2	0.001	120	3047846	101.04
297	Dominion	3	3	0.001	120	2962059	98.2
298	Dominion	3	4	0.001	120	2942459	97.55
299	Dominion	3	5	0.001	120	2970128	98.46
300	Dominion	3	6	0.001	120	3097494	102.68
301	Dominion	3	1	0	120	3128148	103.7
302	Dominion	3	2	0	120	3061731	101.5
303	Dominion	3	3	0	120	2945199	97.64
304	Dominion	3	4	0	120	2966235	98.33
305	Dominion	3	5	0	120	2960246	98.13
306	Dominion	3	6	0	120	3037480	100.7

## Sheet: Ortho
Sample	Pesticide	Expriment	Replicate	Concentration	Time	RFU	Viability	Notes	Ortho Systemic Viability
1	Ortho	1	1	0.01	0	2975529	105.77
2	Ortho	1	2	0.01	0	2282771	81.14		Mean	99.6
3	Ortho	1	3	0.01	0	2828470	100.54		Standard Error	0.345404
4	Ortho	1	4	0.01	0	2890871	102.76		Median	100.58
5	Ortho	1	5	0.01	0	2901492	103.14		Mode	100.54
6	Ortho	1	6	0.01	0	2882661	102.47		Standard Deviation	6.02233
7	Ortho	1	1	0.001	0	2798178	99.46		Sample Variance	36.2684
8	Ortho	1	2	0.001	0	2904369	103.24		Kurtosis	1.70694
9	Ortho	1	3	0.001	0	2827053	100.49		Skewness	-0.967118
10	Ortho	1	4	0.001	0	2997870	106.56		Range	43.37
11	Ortho	1	5	0.001	0	2974440	105.73		Minimum	70.43
12	Ortho	1	6	0.001	0	2907040	103.33		Maximum	113.8
13	Ortho	1	1	0	0	2814211	100.03		Sum	30278.4
14	Ortho	1	2	0	0	2858783	101.62		Count	304
15	Ortho	1	3	0	0	2927764	104.07
16	Ortho	1	4	0	0	2886518	102.6
17	Ortho	1	5	0	0	2819130	100.21
18	Ortho	1	6	0	0	2573175	91.47
19	Ortho	1	1	0.01	24	3126491	105.82
20	Ortho	1	2	0.01	24	3093043	104.69
21	Ortho	1	3	0.01	24	2675293	90.55
22	Ortho	1	4	0.01	24	3076996	104.15
23	Ortho	1	5	0.01	24	2986829	101.1
24	Ortho	1	6	0.01	24	3009639	101.87
25	Ortho	1	1	0.001	24	3082536	104.34
26	Ortho	1	2	0.001	24	3081239	104.29
27	Ortho	1	3	0.001	24	2970310	100.54
28	Ortho	1	4	0.001	24	2988222	101.14
29	Ortho	1	5	0.001	24	2966483	100.41
30	Ortho	1	6	0.001	24	2914115	98.64
31	Ortho	1	1	0	24	2979541	100.85
32	Ortho	1	2	0	24	3017676	102.14
33	Ortho	1	3	0	24	2648581	89.65
34	Ortho	1	4	0	24	3058142	103.51
35	Ortho	1	5	0	24	3037345	102.81
36	Ortho	1	6	0	24	2985363	101.05
37	Ortho	1	1	0.01	48	2777339	105.15
38	Ortho	1	2	0.01	48	2771622	104.93
39	Ortho	1	3	0.01	48	2640383	99.97
40	Ortho	1	4	0.01	48	2819581	106.75
41	Ortho	1	5	0.01	48	2830444	107.16
42	Ortho	1	6	0.01	48	2807076	106.28
43	Ortho	1	1	0.001	48	2781684	105.31
44	Ortho	1	2	0.001	48	2631149	99.62
45	Ortho	1	3	0.001	48	2744574	103.91
46	Ortho	1	4	0.001	48	2785124	105.44
47	Ortho	1	5	0.001	48	2805509	106.22
48	Ortho	1	6	0.001	48	2825235	106.96
49	Ortho	1	1	0	48	2151128	81.44
50	Ortho	1	2	0	48	2748069	104.04
51	Ortho	1	3	0	48	2746470	103.98
52	Ortho	1	4	0	48	2731659	103.42
53	Ortho	1	5	0	48	2759538	104.48
54	Ortho	1	6	0	48	2710975	102.64
55	Ortho	1	1	0.01	72	2770507	99.28
56	Ortho	1	2	0.01	72	2669309	95.65
57	Ortho	1	3	0.01	72	2672283	95.76
58	Ortho	1	4	0.01	72	2734333	97.98
59	Ortho	1	5	0.01	72	2678454	95.98
60	Ortho	1	6	0.01	72	2775021	99.44
61	Ortho	1	1	0.001	72	2711041	97.15
62	Ortho	1	2	0.001	72	2836251	101.64
63	Ortho	1	3	0.001	72	2811588	100.75
64	Ortho	1	4	0.001	72	1965347	70.43
65	Ortho	1	5	0.001	72	2804793	100.51
66	Ortho	1	6	0.001	72	2917452	104.55
67	Ortho	1	1	0	72	2557772	91.66
68	Ortho	1	2	0	72	2824137	101.2
69	Ortho	1	3	0	72	2854711	102.3
70	Ortho	1	4	0	72	2779790	99.61
71	Ortho	1	5	0	72	2868571	102.79
72	Ortho	1	6	0	72	2858599	102.44
73	Ortho	1	1	0.01	96	2585421	99.86
74	Ortho	1	2	0.01	96	2660114	102.74
75	Ortho	1	3	0.01	96	2592219	100.12
76	Ortho	1	4	0.01	96	2591914	100.11
77	Ortho	1	5	0.01	96	2612972	100.92
78	Ortho	1	6	0.01	96	2672757	103.23
79	Ortho	1	1	0.001	96	2688070	103.82
80	Ortho	1	2	0.001	96	2811786	108.6
81	Ortho	1	3	0.001	96	2719944	105.05
82	Ortho	1	4	0.001	96	2719118	105.02
83	Ortho	1	5	0.001	96	2792342	107.85
84	Ortho	1	6	0.001	96	2946330	113.8
85	Ortho	1	1	0	96	2719156	105.02
86	Ortho	1	2	0	96	2682494	103.61
87	Ortho	1	3	0	96	2689096	103.86
88	Ortho	1	4	0	96	2604677	100.6
89	Ortho	1	5	0	96	2490258	96.18
90	Ortho	1	6	0	96	2348798	90.72
91	Ortho	1	1	0.01	120	2275370	87.7
92	Ortho	1	2	0.01	120	2404570	92.68
93	Ortho	1	3	0.01	120	2471828	95.27
94	Ortho	1	4	0.01	120	2465416	95.03
95	Ortho	1	5	0.01	120	2448307	94.37
96	Ortho	1	6	0.01	120	2404792	92.69
97	Ortho	1	1	0.001	120	2744297	105.78
98	Ortho	1	2	0.001	120	2707573	104.36
99	Ortho	1	3	0.001	120	2651639	102.2
100	Ortho	1	4	0.001	120	2679583	103.28
101	Ortho	1	5	0.001	120	2740517	105.63
102	Ortho	1	6	0.001	120	2853914	110
103	Ortho	1	1	0	120	2607721	100.51
104	Ortho	1	2	0	120	2636091	101.6
105	Ortho	1	3	0	120	2684390	103.47
106	Ortho	1	4	0	120	2660403	102.54
107	Ortho	1	5	0	120	2578132	99.37
108	Ortho	1	6	0	120	2399998	92.5
109	Ortho	2	1	0.01	0	3317696	109.89
110	Ortho	2	2	0.01	0	3140194	104.01
111	Ortho	2	3	0.01	0	3020271	100.04
112	Ortho	2	4	0.01	0	3079040	101.98
113	Ortho	2	5	0.01	0	3010333	99.71
114	Ortho	2	6	0.01	0	3042774	100.78
115	Ortho	2	1	0.001	0	3086114	102.22
116	Ortho	2	2	0.001	0	3186516	105.54
117	Ortho	2	3	0.001	0	3069665	101.67
118	Ortho	2	4	0.001	0	3136385	103.88
119	Ortho	2	5	0.001	0	3106349	102.89
120	Ortho	2	6	0.001	0	3007437	99.61
121	Ortho	2	1	0	0	3100612	102.7
122	Ortho	2	2	0	0	2934862	97.21
123	Ortho	2	3	0	0	3022020	100.09
124	Ortho	2	1	0.01	24	2968591	100.93
125	Ortho	2	2	0.01	24	2906976	98.83
126	Ortho	2	3	0.01	24	2840448	96.57
127	Ortho	2	4	0.01	24	2910966	98.97
128	Ortho	2	5	0.01	24	2850694	96.92
129	Ortho	2	6	0.01	24	2899539	98.58
130	Ortho	2	1	0.001	24	3076306	104.59
131	Ortho	2	2	0.001	24	3062767	104.13
132	Ortho	2	3	0.001	24	3049279	103.67
133	Ortho	2	4	0.001	24	3099466	105.38
134	Ortho	2	5	0.001	24	3106751	105.62
135	Ortho	2	6	0.001	24	3164923	107.6
136	Ortho	2	1	0	24	2880932	97.95
137	Ortho	2	2	0	24	2950396	100.31
138	Ortho	2	3	0	24	2992698	101.75
139	Ortho	2	1	0.01	48	2873966	98.59
140	Ortho	2	2	0.01	48	2695970	92.49
141	Ortho	2	3	0.01	48	2611001	89.57
142	Ortho	2	4	0.01	48	2661343	91.3
143	Ortho	2	5	0.01	48	2583320	88.62
144	Ortho	2	6	0.01	48	2679169	91.91
145	Ortho	2	1	0.001	48	2983778	102.36
146	Ortho	2	2	0.001	48	2993769	102.7
147	Ortho	2	3	0.001	48	2995044	102.75
148	Ortho	2	4	0.001	48	3087205	105.91
149	Ortho	2	5	0.001	48	3066557	105.2
150	Ortho	2	6	0.001	48	3057604	104.89
151	Ortho	2	1	0	48	2854173	97.91
152	Ortho	2	2	0	48	2946063	101.07
153	Ortho	2	3	0	48	2944789	101.02
154	Ortho	2	1	0.01	72	2721295	92.85
155	Ortho	2	2	0.01	72	2586623	88.26
156	Ortho	2	3	0.01	72	2519362	85.96
157	Ortho	2	4	0.01	72	2501344	85.35
158	Ortho	2	5	0.01	72	2481134	84.66
159	Ortho	2	6	0.01	72	2636108	89.94
160	Ortho	2	1	0.001	72	3125937	106.66
161	Ortho	2	2	0.001	72	3172709	108.25
162	Ortho	2	3	0.001	72	3090781	105.46
163	Ortho	2	4	0.001	72	3134537	106.95
164	Ortho	2	5	0.001	72	3138986	107.1
165	Ortho	2	6	0.001	72	3186866	108.74
166	Ortho	2	1	0	72	2886014	98.47
167	Ortho	2	2	0	72	2953178	100.76
168	Ortho	2	3	0	72	2953289	100.77
169	Ortho	2	1	0.01	96	2655729	94.71
170	Ortho	2	2	0.01	96	2766509	98.66
171	Ortho	2	3	0.01	96	2586468	92.24
172	Ortho	2	4	0.01	96	2530699	90.25
173	Ortho	2	5	0.01	96	2483252	88.56
174	Ortho	2	6	0.01	96	2790448	99.51
175	Ortho	2	1	0.001	96	2955317	105.39
176	Ortho	2	2	0.001	96	3113620	111.03
177	Ortho	2	3	0.001	96	3082573	109.93
178	Ortho	2	4	0.001	96	3069338	109.46
179	Ortho	2	5	0.001	96	3052248	108.85
180	Ortho	2	6	0.001	96	3009389	107.32
181	Ortho	2	1	0	96	2607984	93
182	Ortho	2	2	0	96	2895971	103.27
183	Ortho	2	3	0	96	2908609	103.72
184	Ortho	2	1	0.01	120	2480680	89.78
185	Ortho	2	2	0.01	120	2492193	90.19
186	Ortho	2	3	0.01	120	2341222	84.73
187	Ortho	2	4	0.01	120	2365882	85.62
188	Ortho	2	5	0.01	120	2298879	83.2
189	Ortho	2	6	0.01	120	2398830	86.82
190	Ortho	2	1	0.001	120	2900512	104.97
191	Ortho	2	2	0.001	120	3005177	108.76
192	Ortho	2	3	0.001	120	3005667	108.78
193	Ortho	2	4	0.001	120	2996766	108.46
194	Ortho	2	5	0.001	120	3023341	109.42
195	Ortho	2	6	0.001	120	3036179	109.88
196	Ortho	2	1	0	120	2595260	93.92
197	Ortho	2	2	0	120	2797153	101.23
198	Ortho	2	3	0	120	2896982	104.84
199	Ortho	3	1	0.01	0	3205409	105.6
200	Ortho	3	2	0.01	0	3077451	101.39
201	Ortho	3	3	0.01	0	3013466	99.28
202	Ortho	3	4	0.01	0	2723658	89.73
203	Ortho	3	5	0.01	0	2949957	97.19
204	Ortho	3	6	0.01	0	2859748	94.22
205	Ortho	3	1	0.001	0	3124169	102.93
206	Ortho	3	2	0.001	0	3047974	100.42
207	Ortho	3	3	0.001	0	3023235	99.6
208	Ortho	3	4	0.001	0	3072781	101.23
209	Ortho	3	5	0.001	0	3073910	101.27
210	Ortho	3	6	0.001	0	3163078	104.21
211	Ortho	3	1	0	0	3037021	100.06
212	Ortho	3	2	0	0	3004728	98.99
213	Ortho	3	3	0	0	3050056	100.49
214	Ortho	3	4	0	0	3190782	105.12
215	Ortho	3	5	0	0	3041215	100.19
216	Ortho	3	6	0	0	2888150	95.15
217	Ortho	3	1	0.01	24	3046385	102.91
218	Ortho	3	2	0.01	24	2823049	95.36
219	Ortho	3	3	0.01	24	2792846	94.34
220	Ortho	3	4	0.01	24	2773537	93.69
221	Ortho	3	5	0.01	24	2732379	92.3
222	Ortho	3	6	0.01	24	2840701	95.96
223	Ortho	3	1	0.001	24	3080677	104.06
224	Ortho	3	2	0.001	24	3012035	101.75
225	Ortho	3	3	0.001	24	2964451	100.14
226	Ortho	3	4	0.001	24	2978880	100.63
227	Ortho	3	5	0.001	24	2963516	100.11
228	Ortho	3	6	0.001	24	2774927	93.74
229	Ortho	3	1	0	24	2983523	100.78
230	Ortho	3	2	0	24	2932497	99.06
231	Ortho	3	3	0	24	2933809	99.1
232	Ortho	3	4	0	24	2992239	101.08
233	Ortho	3	5	0	24	2969842	100.32
234	Ortho	3	6	0	24	2950145	99.66
235	Ortho	3	1	0.01	48	3042137	100.14
236	Ortho	3	2	0.01	48	2753479	90.64
237	Ortho	3	3	0.01	48	2797864	92.1
238	Ortho	3	4	0.01	48	2854332	93.96
239	Ortho	3	5	0.01	48	2785339	91.69
240	Ortho	3	6	0.01	48	2888357	95.08
241	Ortho	3	1	0.001	48	3112346	102.45
242	Ortho	3	2	0.001	48	2991366	98.47
243	Ortho	3	3	0.001	48	3063312	100.84
244	Ortho	3	4	0.001	48	2963082	97.54
245	Ortho	3	5	0.001	48	3004579	98.91
246	Ortho	3	6	0.001	48	2885048	94.97
247	Ortho	3	1	0	48	3046304	100.28
248	Ortho	3	2	0	48	2907860	95.72
249	Ortho	3	3	0	48	3054731	100.56
250	Ortho	3	4	0	48	3044485	100.22
251	Ortho	3	5	0	48	3102956	102.14
252	Ortho	3	6	0	48	3070708	101.08
253	Ortho	3	1	0.01	72	2915986	99.49
254	Ortho	3	2	0.01	72	2975579	101.52
255	Ortho	3	3	0.01	72	2710196	92.47
256	Ortho	3	4	0.01	72	2563947	87.48
257	Ortho	3	5	0.01	72	2687214	91.68
258	Ortho	3	6	0.01	72	2682659	91.53
259	Ortho	3	1	0.001	72	3008405	102.64
260	Ortho	3	2	0.001	72	2911550	99.34
261	Ortho	3	3	0.001	72	3004268	102.5
262	Ortho	3	4	0.001	72	2971978	101.4
263	Ortho	3	5	0.001	72	2948790	100.61
264	Ortho	3	6	0.001	72	2945572	100.5
265	Ortho	3	1	0	72	2637010	89.97
266	Ortho	3	2	0	72	1897106	NA	Pipette Error
267	Ortho	3	3	0	72	3491351	NA	Pipette Error
268	Ortho	3	4	0	72	3190186	108.84
269	Ortho	3	5	0	72	2967767	101.26
270	Ortho	3	6	0	72	2928870	99.93
271	Ortho	3	1	0.01	96	2827677	94.67
272	Ortho	3	2	0.01	96	2727949	91.33
273	Ortho	3	3	0.01	96	2673479	89.5
274	Ortho	3	4	0.01	96	2832956	94.84
275	Ortho	3	5	0.01	96	2763576	92.52
276	Ortho	3	6	0.01	96	2875895	96.28
277	Ortho	3	1	0.001	96	3005407	100.62
278	Ortho	3	2	0.001	96	2909354	97.4
279	Ortho	3	3	0.001	96	2955307	98.94
280	Ortho	3	4	0.001	96	2940700	98.45
281	Ortho	3	5	0.001	96	2988551	100.05
282	Ortho	3	6	0.001	96	2891384	96.8
283	Ortho	3	1	0	96	2885589	96.61
284	Ortho	3	2	0	96	3018494	101.05
285	Ortho	3	3	0	96	3079210	103.09
286	Ortho	3	4	0	96	3047755	102.03
287	Ortho	3	5	0	96	2917914	97.69
288	Ortho	3	6	0	96	2972941	99.53
289	Ortho	3	1	0.01	120	2493849	84.68
290	Ortho	3	2	0.01	120	2745817	93.24
291	Ortho	3	3	0.01	120	2705764	91.88
292	Ortho	3	4	0.01	120	2760236	93.73
293	Ortho	3	5	0.01	120	2840544	96.46
294	Ortho	3	6	0.01	120	2775133	94.24
295	Ortho	3	1	0.001	120	2740640	93.06
296	Ortho	3	2	0.001	120	2963295	100.63
297	Ortho	3	3	0.001	120	2980171	101.2
298	Ortho	3	4	0.001	120	2952715	100.27
299	Ortho	3	5	0.001	120	2976110	101.06
300	Ortho	3	6	0.001	120	2958353	100.46
301	Ortho	3	1	0	120	2603834	88.42
302	Ortho	3	2	0	120	2944901	100
303	Ortho	3	3	0	120	2952685	100.27
304	Ortho	3	4	0	120	3017741	102.47
305	Ortho	3	5	0	120	3068427	104.2
306	Ortho	3	6	0	120	3081686	104.65

## Sheet: Sevin
Sample	Pesticide	Experiment	Replicate	Concentration	Time	RFU	Viability (%)	Notes	Sevin Bug Killer
1	Sevin	1	1	0.01	0	2883449	98.4703
2	Sevin	1	2	0.01	0	2880493	98.3694		Mean	99.911
3	Sevin	1	3	0.01	0	2765856	94.4545		Standard Error	0.184245
4	Sevin	1	4	0.01	0	2711849	92.6101		Median	99.9828
5	Sevin	1	5	0.01	0	2812898	96.061		Mode	#N/A
6	Sevin	1	6	0.01	0	2877761	98.2761		Standard Deviation	3.22296
7	Sevin	1	1	0.001	0	3793828	101.187		Sample Variance	10.3875
8	Sevin	1	2	0.001	0	3796515	101.279		Kurtosis	10.7142
9	Sevin	1	3	0.001	0	3685644	97.4926		Skewness	-1.78627
10	Sevin	1	4	0.001	0	3720230	98.6737		Range	29.4366
11	Sevin	1	5	0.001	0	3757554	99.9483		Minimum	79.1276
12	Sevin	1	6	0.001	0	3739899	99.3454		Maximum	108.564
13	Sevin	1	1	0	0	3723768	98.7945		Sum	30572.8
14	Sevin	1	2	0	0	3806654	101.625		Count	306
15	Sevin	1	3	0	0	3769608	100.36
16	Sevin	1	4	0	0	3696315	97.857
17	Sevin	1	5	0	0	3810204	101.746
18	Sevin	1	6	0	0	3747854	99.6171
19	Sevin	1	1	0.01	24	3022268	101.052
20	Sevin	1	2	0.01	24	2930369	97.9796
21	Sevin	1	3	0.01	24	2893832	96.758
22	Sevin	1	4	0.01	24	2806253	93.8297
23	Sevin	1	5	0.01	24	2904435	97.1125
24	Sevin	1	6	0.01	24	2988805	99.9335
25	Sevin	1	1	0.001	24	3120757	104.345
26	Sevin	1	2	0.001	24	3068224	102.589
27	Sevin	1	3	0.001	24	3020256	100.985
28	Sevin	1	4	0.001	24	2949306	98.6128
29	Sevin	1	5	0.001	24	2986095	99.8429
30	Sevin	1	6	0.001	24	3016400	100.856
31	Sevin	1	1	0	24	3040413	101.659
32	Sevin	1	2	0	24	2990608	99.9938
33	Sevin	1	3	0	24	2990502	99.9902
34	Sevin	1	4	0	24	2953731	98.7608
35	Sevin	1	5	0	24	2919917	97.6302
36	Sevin	1	6	0	24	3049593	101.966
37	Sevin	1	1	0.01	48	2852222	104.563
38	Sevin	1	2	0.01	48	2785570	102.12
39	Sevin	1	3	0.01	48	2657302	97.4173
40	Sevin	1	4	0.01	48	2803114	102.763
41	Sevin	1	5	0.01	48	2729677	100.071
42	Sevin	1	6	0.01	48	2884934	105.762
43	Sevin	1	1	0.001	48	2882481	105.672
44	Sevin	1	2	0.001	48	2735076	100.268
45	Sevin	1	3	0.001	48	2560997	93.8867
46	Sevin	1	4	0.001	48	2706986	99.2387
47	Sevin	1	5	0.001	48	2779734	101.906
48	Sevin	1	6	0.001	48	2848286	104.419
49	Sevin	1	1	0	48	2561644	93.9104
50	Sevin	1	2	0	48	2759231	101.154
51	Sevin	1	3	0	48	2866070	105.071
52	Sevin	1	4	0	48	2660314	97.5277
53	Sevin	1	5	0	48	2683122	98.3639
54	Sevin	1	6	0	48	2836131	103.973
55	Sevin	1	1	0.01	72	2900332	101.63
56	Sevin	1	2	0.01	72	2944509	103.178
57	Sevin	1	3	0.01	72	2797324	98.0201
58	Sevin	1	4	0.01	72	2808591	98.4149
59	Sevin	1	5	0.01	72	2785460	97.6044
60	Sevin	1	6	0.01	72	2846307	99.7365
61	Sevin	1	1	0.001	72	2994711	104.937
62	Sevin	1	2	0.001	72	2921788	102.381
63	Sevin	1	3	0.001	72	2845185	99.6972
64	Sevin	1	4	0.001	72	2773592	97.1885
65	Sevin	1	5	0.001	72	2784707	97.578
66	Sevin	1	6	0.001	72	2963872	103.856
67	Sevin	1	1	0	72	2918444	102.264
68	Sevin	1	2	0	72	2930612	102.691
69	Sevin	1	3	0	72	2860511	100.234
70	Sevin	1	4	0	72	2798938	98.0767
71	Sevin	1	5	0	72	2745477	96.2033
72	Sevin	1	6	0	72	2868980	100.531
73	Sevin	1	1	0.01	96	2704668	96.1163
74	Sevin	1	2	0.01	96	2795112	99.3305
75	Sevin	1	3	0.01	96	2702851	96.0518
76	Sevin	1	4	0.01	96	2746142	97.5902
77	Sevin	1	5	0.01	96	2769154	98.408
78	Sevin	1	6	0.01	96	2863703	101.768
79	Sevin	1	1	0.001	96	2785206	98.9784
80	Sevin	1	2	0.001	96	2737842	97.2953
81	Sevin	1	3	0.001	96	2751520	97.7813
82	Sevin	1	4	0.001	96	2826699	100.453
83	Sevin	1	5	0.001	96	2733944	97.1567
84	Sevin	1	6	0.001	96	2854228	101.431
85	Sevin	1	1	0	96	2884689	102.514
86	Sevin	1	2	0	96	2832385	100.655
87	Sevin	1	3	0	96	2792724	99.2456
88	Sevin	1	4	0	96	2762478	98.1708
89	Sevin	1	5	0	96	2720220	96.669
90	Sevin	1	6	0	96	2891217	102.746
91	Sevin	1	1	0.01	120	2706163	101.986
92	Sevin	1	2	0.01	120	2634412	99.2817
93	Sevin	1	3	0.01	120	2104873	79.3252
94	Sevin	1	4	0.01	120	2498722	94.168
95	Sevin	1	5	0.01	120	2634834	99.2976
96	Sevin	1	6	0.01	120	2638555	99.4378
97	Sevin	1	1	0.001	120	2716006	102.357
98	Sevin	1	2	0.001	120	2658347	100.184
99	Sevin	1	3	0.001	120	2099630	79.1276
100	Sevin	1	4	0.001	120	2613431	98.491
101	Sevin	1	5	0.001	120	2545943	95.9476
102	Sevin	1	6	0.001	120	2730192	102.891
103	Sevin	1	1	0	120	2690886	101.41
104	Sevin	1	2	0	120	2679174	100.969
105	Sevin	1	3	0	120	2650697	99.8954
106	Sevin	1	4	0	120	2566782	96.7329
107	Sevin	1	5	0	120	2642082	99.5707
108	Sevin	1	6	0	120	2691214	101.422
109	Sevin	2	1	0.01	0	3185555	104.355
110	Sevin	2	2	0.01	0	3128458	102.485
111	Sevin	2	3	0.01	0	2894035	94.8051
112	Sevin	2	4	0.01	0	2873494	94.1322
113	Sevin	2	5	0.01	0	2951579	96.6902
114	Sevin	2	6	0.01	0	2956365	96.847
115	Sevin	2	1	0.001	0	3091566	101.276
116	Sevin	2	2	0.001	0	3086674	101.116
117	Sevin	2	3	0.001	0	2966606	97.1824
118	Sevin	2	4	0.001	0	3089734	101.216
119	Sevin	2	5	0.001	0	2890890	94.7021
120	Sevin	2	6	0.001	0	3056051	100.113
121	Sevin	2	1	0	0	3135938	102.73
122	Sevin	2	2	0	0	3048746	99.8732
123	Sevin	2	3	0	0	2973162	97.3972
124	Sevin	2	1	0.01	24	3008074	99.9672
125	Sevin	2	2	0.01	24	2998766	99.6578
126	Sevin	2	3	0.01	24	2924000	97.1731
127	Sevin	2	4	0.01	24	2947235	97.9453
128	Sevin	2	5	0.01	24	2970927	98.7327
129	Sevin	2	6	0.01	24	2999739	99.6902
130	Sevin	2	1	0.001	24	3029268	100.672
131	Sevin	2	2	0.001	24	3020511	100.38
132	Sevin	2	3	0.001	24	2973374	98.814
133	Sevin	2	4	0.001	24	2987998	99.3
134	Sevin	2	5	0.001	24	2968426	98.6496
135	Sevin	2	6	0.001	24	3052730	101.451
136	Sevin	2	1	0	24	2981251	99.0758
137	Sevin	2	2	0	24	3025483	100.546
138	Sevin	2	3	0	24	3020451	100.379
139	Sevin	2	1	0.01	48	3062487	100.23
140	Sevin	2	2	0.01	48	3004752	98.34
141	Sevin	2	3	0.01	48	2975470	97.3816
142	Sevin	2	4	0.01	48	3023238	98.945
143	Sevin	2	5	0.01	48	2996553	98.0716
144	Sevin	2	6	0.01	48	3084491	100.95
145	Sevin	2	1	0.001	48	3032433	99.2459
146	Sevin	2	2	0.001	48	3070480	100.491
147	Sevin	2	3	0.001	48	3009574	98.4978
148	Sevin	2	4	0.001	48	3035374	99.3422
149	Sevin	2	5	0.001	48	3043008	99.592
150	Sevin	2	6	0.001	48	3106674	101.676
151	Sevin	2	1	0	48	3061710	100.204
152	Sevin	2	2	0	48	3069356	100.454
153	Sevin	2	3	0	48	3035354	99.3415
154	Sevin	2	1	0.01	72	3001818	102.901
155	Sevin	2	2	0.01	72	3089010	105.89
156	Sevin	2	3	0.01	72	2958989	101.433
157	Sevin	2	4	0.01	72	2996066	102.704
158	Sevin	2	5	0.01	72	2963551	101.59
159	Sevin	2	6	0.01	72	3046368	104.429
160	Sevin	2	1	0.001	72	3027033	103.766
161	Sevin	2	2	0.001	72	3003178	102.948
162	Sevin	2	3	0.001	72	3028463	103.815
163	Sevin	2	4	0.001	72	2963403	101.585
164	Sevin	2	5	0.001	72	2970032	101.812
165	Sevin	2	6	0.001	72	2995102	102.671
166	Sevin	2	1	0	72	2930554	100.458
167	Sevin	2	2	0	72	2937905	100.71
168	Sevin	2	3	0	72	2883078	98.831
169	Sevin	2	1	0.01	96	3126872	105.39
170	Sevin	2	2	0.01	96	3105402	104.666
171	Sevin	2	3	0.01	96	3017348	101.698
172	Sevin	2	4	0.01	96	2848578	96.0099
173	Sevin	2	5	0.01	96	2958954	99.73
174	Sevin	2	6	0.01	96	3064201	103.277
175	Sevin	2	1	0.001	96	3112695	104.912
176	Sevin	2	2	0.001	96	3108590	104.773
177	Sevin	2	3	0.001	96	2919095	98.3866
178	Sevin	2	4	0.001	96	2900829	97.771
179	Sevin	2	5	0.001	96	2956352	99.6424
180	Sevin	2	6	0.001	96	3034268	102.268
181	Sevin	2	1	0	96	2889828	97.4002
182	Sevin	2	2	0	96	3016207	101.66
183	Sevin	2	3	0	96	2994855	100.94
184	Sevin	2	1	0.01	120	3036674	102.854
185	Sevin	2	2	0.01	120	3055723	103.5
186	Sevin	2	3	0.01	120	2951669	99.9753
187	Sevin	2	4	0.01	120	2966366	100.473
188	Sevin	2	5	0.01	120	2958844	100.218
189	Sevin	2	6	0.01	120	2916890	98.7973
190	Sevin	2	1	0.001	120	2874745	97.3698
191	Sevin	2	2	0.001	120	3034859	102.793
192	Sevin	2	3	0.001	120	2986733	101.163
193	Sevin	2	4	0.001	120	2931197	99.2819
194	Sevin	2	5	0.001	120	2999764	101.604
195	Sevin	2	6	0.001	120	3070598	104.004
196	Sevin	2	1	0	120	2843184	96.3008
197	Sevin	2	2	0	120	2982634	101.024
198	Sevin	2	3	0	120	3031377	102.675
199	Sevin	3	1	0.01	0	2972827	98.2723
200	Sevin	3	2	0.01	0	2972913	98.2751
201	Sevin	3	3	0.01	0	2999542	99.1554
202	Sevin	3	4	0.01	0	2961635	97.9023
203	Sevin	3	5	0.01	0	2969153	98.1509
204	Sevin	3	6	0.01	0	2968158	98.118
205	Sevin	3	1	0.001	0	3136556	103.685
206	Sevin	3	2	0.001	0	3003657	99.2914
207	Sevin	3	3	0.001	0	3002416	99.2504
208	Sevin	3	4	0.001	0	2982018	98.5761
209	Sevin	3	5	0.001	0	2901766	95.9233
210	Sevin	3	6	0.001	0	3063213	101.26
211	Sevin	3	1	0	0	3019791	99.8248
212	Sevin	3	2	0	0	3071307	101.528
213	Sevin	3	3	0	0	3009408	99.4816
214	Sevin	3	4	0	0	3008613	99.4553
215	Sevin	3	5	0	0	3043752	100.617
216	Sevin	3	6	0	0	2997677	99.0938
217	Sevin	3	1	0.01	24	3011298	104.971
218	Sevin	3	2	0.01	24	2910769	101.467
219	Sevin	3	3	0.01	24	2771366	96.6075
220	Sevin	3	4	0.01	24	2753711	95.992
221	Sevin	3	5	0.01	24	2769823	96.5537
222	Sevin	3	6	0.01	24	2933914	102.274
223	Sevin	3	1	0.001	24	3019698	105.264
224	Sevin	3	2	0.001	24	2938301	102.427
225	Sevin	3	3	0.001	24	2857036	99.5939
226	Sevin	3	4	0.001	24	2947316	102.741
227	Sevin	3	5	0.001	24	2886916	100.635
228	Sevin	3	6	0.001	24	2933747	102.268
229	Sevin	3	1	0	24	2957056	103.08
230	Sevin	3	2	0	24	2948582	102.785
231	Sevin	3	3	0	24	2811494	98.0063
232	Sevin	3	4	0	24	2838149	98.9355
233	Sevin	3	5	0	24	2840103	99.0036
234	Sevin	3	6	0	24	2816737	98.1891
235	Sevin	3	1	0.01	48	3123151	106.938
236	Sevin	3	2	0.01	48	2923635	100.107
237	Sevin	3	3	0.01	48	2945761	100.864
238	Sevin	3	4	0.01	48	2851156	97.6251
239	Sevin	3	5	0.01	48	2532713	86.7215
240	Sevin	3	6	0.01	48	2899705	99.2875
241	Sevin	3	1	0.001	48	3096330	106.02
242	Sevin	3	2	0.001	48	2986603	102.263
243	Sevin	3	3	0.001	48	2839483	97.2254
244	Sevin	3	4	0.001	48	2780405	95.2026
245	Sevin	3	5	0.001	48	2836754	97.132
246	Sevin	3	6	0.001	48	2932429	100.408
247	Sevin	3	1	0	48	3011324	103.109
248	Sevin	3	2	0	48	2939188	100.639
249	Sevin	3	3	0	48	2970410	101.708
250	Sevin	3	4	0	48	2852171	97.6599
251	Sevin	3	5	0	48	2861379	97.9752
252	Sevin	3	6	0	48	2888618	98.9078
253	Sevin	3	1	0.01	72	3099887	101.133
254	Sevin	3	2	0.01	72	3005695	98.0598
255	Sevin	3	3	0.01	72	2969853	96.8905
256	Sevin	3	4	0.01	72	3014700	98.3536
257	Sevin	3	5	0.01	72	3077023	100.387
258	Sevin	3	6	0.01	72	3015948	98.3943
259	Sevin	3	1	0.001	72	3104794	101.293
260	Sevin	3	2	0.001	72	3031634	98.9061
261	Sevin	3	3	0.001	72	3099764	101.129
262	Sevin	3	4	0.001	72	3080391	100.497
263	Sevin	3	5	0.001	72	3010956	98.2315
264	Sevin	3	6	0.001	72	3116126	101.663
265	Sevin	3	1	0	72	3098216	101.078
266	Sevin	3	2	0	72	3119431	101.77
267	Sevin	3	3	0	72	3094426	100.955
268	Sevin	3	4	0	72	3046881	99.4035
269	Sevin	3	5	0	72	3029852	98.8479
270	Sevin	3	6	0	72	3002183	97.9452
271	Sevin	3	1	0.01	96	3048755	108.564
272	Sevin	3	2	0.01	96	2944774	104.862
273	Sevin	3	3	0.01	96	2866002	102.057
274	Sevin	3	4	0.01	96	2949495	105.03
275	Sevin	3	5	0.01	96	2815291	100.251
276	Sevin	3	6	0.01	96	2895382	103.103
277	Sevin	3	1	0.001	96	3021429	107.591
278	Sevin	3	2	0.001	96	2885999	102.769
279	Sevin	3	3	0.001	96	2838485	101.077
280	Sevin	3	4	0.001	96	2914219	103.774
281	Sevin	3	5	0.001	96	2785032	99.1733
282	Sevin	3	6	0.001	96	2863954	101.984
283	Sevin	3	1	0	96	2895090	103.092
284	Sevin	3	2	0	96	2873183	102.312
285	Sevin	3	3	0	96	2759611	98.268
286	Sevin	3	4	0	96	2761627	98.3398
287	Sevin	3	5	0	96	2711872	96.5681
288	Sevin	3	6	0	96	2848111	101.419
289	Sevin	3	1	0.01	120	3087666	102.834
290	Sevin	3	2	0.01	120	3054028	101.714
291	Sevin	3	3	0.01	120	2953877	98.3782
292	Sevin	3	4	0.01	120	2875370	95.7635
293	Sevin	3	5	0.01	120	2853298	95.0284
294	Sevin	3	6	0.01	120	2931771	97.6419
295	Sevin	3	1	0.001	120	2913661	97.0388
296	Sevin	3	2	0.001	120	3034967	101.079
297	Sevin	3	3	0.001	120	2901373	96.6295
298	Sevin	3	4	0.001	120	2934529	97.7338
299	Sevin	3	5	0.001	120	3023672	100.703
300	Sevin	3	6	0.001	120	3037191	101.153
301	Sevin	3	1	0	120	2884717	96.0748
302	Sevin	3	2	0	120	3060313	101.923
303	Sevin	3	3	0	120	3092022	102.979
304	Sevin	3	4	0	120	3010818	100.275
305	Sevin	3	5	0	120	2978264	99.1904
306	Sevin	3	6	0	120	2989309	99.5582
