# Supplementary material for: Using the Honey Bee (Apis mellifera L.) Cell Line AmE‐711 to Evaluate Insecticide Toxicity
Source: Environ Toxicol Chem. 2022 Dec 9;42(1):88–99. doi: 10.1002/etc.5500 (PMC10107357; doi:10.1002/etc.5500)
Supplement: Supplementary file 4 — Supporting GeneExpressionAnalysis. [file ETC-42-88-s001.xlsx]

## Sheet: 410087aAnalysis
Sample	Treatment	Treatment Name	Replicate	RP49 Ct	β-Actin Ct	Avg. Reference	410087a Ct	Δ Ct	ΔΔ Ct	Fold Change
1	1	Untreated	1	18.2439	20.6217	19.4328	21.9692	2.53647	0.0231633	0.984073
2	1	Untreated	2	18.0737	20.2402	19.157	22.0746	2.91762	0.404307	0.755599
3	1	Untreated	3	17.9344	20.3933	19.1638	22.0296	2.8658	0.352492	0.78323
4	1	Untreated	4	18.1912	20.9856	19.5884	21.6858	2.09744	-0.415867	1.3341
5	1	Untreated	5	18.132	21.4076	19.7698	21.728	1.95818	-0.555132	1.4693
6	1	Untreated	6	18.1002	21.2227	19.6614	22.3658	2.70435	0.191036	0.875976
13	2	Cyonara	1	18.3446	21.3646	19.8546	17.6622	-2.19242	-4.70573	26.0955
14	2	Cyonara	2	18.5942	20.3543	19.4743	17.5956	-1.87865	-4.39196	20.9947
15	2	Cyonara	3	17.8966	19.0413	18.469	16.3208	-2.14813	-4.66144	25.3066
16	2	Cyonara	4	18.1644	21.0528	19.6086	16.5045	-3.10414	-5.61745	49.0931
17	2	Cyonara	5	18.0263	20.9911	19.5087	16.2694	-3.23928	-5.75259	53.914
18	2	Cyonara	6	17.86	21.1922	19.5261	17.1799	-2.34615	-4.85946	29.0297
7	3	Dominion	1	18.883	21.0974	19.9902	17.4728	-2.51744	-5.03075	32.6894
8	3	Dominion	2	18.8665	21.0244	19.9455	17.4187	-2.52681	-5.04013	32.9025
9	3	Dominion	3	18.4179	20.055	19.2364	16.8363	-2.40017	-4.91348	30.1373
10	3	Dominion	4	18.3666	20.146	19.2563	16.1769	-3.0794	-5.59272	48.2587
11	3	Dominion	5	18.8281	21.057	19.9425	16.9145	-3.02801	-5.54132	46.5698
12	3	Dominion	6	18.43	20.6517	19.5409	16.5609	-2.97997	-5.49328	45.0447
19	4	Ortho	1	19.0433	21.4706	20.2569	19.2292	-1.02771	-3.54102	11.64
20	4	Ortho	2	19.3279	23.1315	21.2297	20.3115	-0.918141	-3.43145	10.7887
21	4	Ortho	3	19	21.5007	20.2504	19.2614	-0.988974	-3.50229	11.3316
22	4	Ortho	4	18.2747	21.5018	19.8882	18.4884	-1.39981	-3.91312	15.0649
23	4	Ortho	5	18.3369	22.0157	20.1763	18.8912	-1.28508	-3.79839	13.9133
24	4	Ortho	6	18.2422	19.7247	18.9834	17.3348	-1.64862	-4.16194	17.9006
25	5	Sevin	1	19.1555	20.8793	20.0174	17.4559	-2.56149	-5.0748	33.7029
26	5	Sevin	2	19.0762	19.3246	19.2004	16.2899	-2.91045	-5.42376	42.9254
27	5	Sevin	3	19.5004	23.3143	21.4073	18.0867	-3.32066	-5.83397	57.0427
28	5	Sevin	4	18.5097	18.9897	18.7497	15.3423	-3.40745	-5.92076	60.5795
29	5	Sevin	5	18.7878	19.1626	18.9752	16.0275	-2.9477	-5.46101	44.0482
30	5	Sevin	6	19.0242	21.5102	20.2672	17.1707	-3.09653	-5.60984	48.835
		Average		18.5211	20.8475	19.6843	18.2885	-1.39578	-3.90909	27.1337
		SD		0.454891	1.02672	0.63559	2.1574	2.11735	2.11735	19.2767
							Avg. Δ Control	2.51331
